# Supplementary material for: Phosphorylation in intrinsically disordered regions regulates the activity of Neurogenin2
Source: BMC Biochem. 2014 Nov 6;15:24. doi: 10.1186/s12858-014-0024-3 (PMC4422318; doi:10.1186/s12858-014-0024-3)
Supplement: Additional file 3: — 2D NMR dataset. Raw data for 2D NMR experiments. [file s12858-014-0024-3-S3.zip]

Archive with 34 entries (31 files):
- 107/
- 107/acqu
- 107/acqu2
- 107/acqu2s
- 107/acqus
- 107/audita.txt
- 107/cag_par
- 107/cag_pars
- 107/cpdprg3
- 107/format.ased
- 107/format.temp
- 107/pdata/
- 107/pdata/1/
- 107/pdata/1/assocs
- 107/pdata/1/auditp.txt
- 107/pdata/1/clevels
- 107/pdata/1/curdat2
- 107/pdata/1/outd
- 107/pdata/1/proc
- 107/pdata/1/proc2
- 107/pdata/1/proc2s
- 107/pdata/1/procs
- 107/pdata/1/title
- 107/pulseprogram
- 107/scon
- 107/scon2
- 107/ser
- 107/spnam1
- 107/spnam10
- 107/spnam13
- 107/spnam7
- 107/spnam8
- 107/spnam9
- 107/uxnmr.par
