# Supplementary material for: Phosphorylation in intrinsically disordered regions regulates the activity of Neurogenin2
Source: BMC Biochem. 2014 Nov 6;15:24. doi: 10.1186/s12858-014-0024-3 (PMC4422318; doi:10.1186/s12858-014-0024-3)
Supplement: Additional file 3: — 2D NMR dataset. Raw data for 2D NMR experiments. [file s12858-014-0024-3-S3.zip › 107/audita.txt]

##TITLE= Audit trail, TOPSPIN		Version 2.1
##JCAMPDX= 5.01
##ORIGIN= Bruker BioSpin GmbH
##OWNER= liquidnmr
$$ /opt/data/nmr1/nmr/6GM_13C15N_neurogenin/107/audita.txt
##AUDIT TRAIL=  $$ (NUMBER, WHEN, WHO, WHERE, PROCESS, VERSION, WHAT)
(   1,<2011-07-03 18:03:37.673 +0200>,<liquidnmr>,<600nmrpcl.pasteur-lille.fr>,<go>,<TOPSPIN 2.1>,
      <created by zg
	started at 2011-07-03 16:40:52.664 +0200,
	POWCHK disabled, PULCHK disabled,
       configuration hash MD5:
       4B 99 49 C4 BC 02 FC 0C 36 4F 17 95 56 36 CF 97
       data hash MD5: 2K * 256
       60 50 5C D8 2E CE 81 5F BD 93 B8 0C 6C B7 5F F4>)
##END=

$$ hash MD5
$$ C7 2F EF 75 DB E7 AE 0E CC 98 23 69 D4 EA 71 70
