# Supplementary material for: Phosphorylation in intrinsically disordered regions regulates the activity of Neurogenin2
Source: BMC Biochem. 2014 Nov 6;15:24. doi: 10.1186/s12858-014-0024-3 (PMC4422318; doi:10.1186/s12858-014-0024-3)
Supplement: Additional file 3: — 2D NMR dataset. Raw data for 2D NMR experiments. [file s12858-014-0024-3-S3.zip › 107/format.ased]

EDIT_PAR COMMAND FILE

DI_MODE         LONG
ED_ENTRY        ACQU
ORDER           FILE


HEADER		"F2 - Acquisition Parameters"
NAME		PULPROG
END
NAME		TD
END
NAME		NS
END
NAME		DS
END
T_NAME		SWH
		TYPE	R32
		CLASS	ACQU
		SUBRANGE 0.0 1e38
		REL	"SWH=SW*SFO1"
		INV_REL "SW=SWH/SFO1"
		UNIT	"Hz"
		FORMAT	"%14.2f Hz"
		TEXT	"sweep width in Hz"
END
T_NAME          AQ
		TYPE	R32
		CLASS	ACQU
		SUBRANGE 0.0 1e38
		REL	"AQ=aqcalc(SW,SFO1,TD,DIGTYP)"
		INV_REL	"TD=tdcalc(SW,SFO1,1.0e6*AQ,DIGTYP)"
		UNIT	"sec"
		FORMAT	"%14.7f sec"
                TEXT	"acquisition time"
END
NAME		RG
END
T_NAME          DW
		TYPE	R32
		CLASS	ACQU
		SUBRANGE 0.0 1e38
		REL	"DW=1/(2*SW*SFO1)"
		INV_REL	"SW=1000000/(2*(0.005+DW)*SFO1)"
		UNIT	"usec"
		FORMAT	"%14.3f usec"
		TEXT	"dwell time "
END
NAME		DE
		FORMAT	"%14.2f usec"
END
T_NAME		CNST4
		TYPE	R32
		CLASS	ACQU
		SUBRANGE -1e38 1e38
		REL	"CNST4=CNST[4]"
		INV_REL	"CNST[4]=CNST4"
		FORMAT	"%14.7f"
TEXT		"= J(YH)"
END
T_NAME		d0
		TYPE	R32
		SUBRANGE 0.0 1e8
		CLASS	ACQU
		REL	"d0=3u"
		INV_REL	"D[0]=d0"
		UNIT	"sec"
		TEXT	"d0=3u"
		FORMAT	"%14.8f sec"
		NONEDIT
END
T_NAME		D1
		TYPE	R32
		CLASS	ACQU
		SUBRANGE 0.0 1e38
		REL	"D1=D[1]"
		INV_REL	"D[1]=D1"
		UNIT	"sec"
		FORMAT	"%14.8f sec"
TEXT		"relaxation delay; 1-5 * T1"
END
T_NAME		d11
		TYPE	R32
		SUBRANGE 0.0 1e8
		CLASS	ACQU
		REL	"d11=30m"
		INV_REL	"D[0]=d11"
		UNIT	"sec"
		TEXT	"d11=30m"
		FORMAT	"%14.8f sec"
		NONEDIT
END
T_NAME		D16
		TYPE	R32
		CLASS	ACQU
		SUBRANGE 0.0 1e38
		REL	"D16=D[16]"
		INV_REL	"D[16]=D16"
		UNIT	"sec"
		FORMAT	"%14.8f sec"
TEXT		"delay for homospoil/gradient recovery"
END
T_NAME		D24
		TYPE	R32
		CLASS	ACQU
		SUBRANGE 0.0 1e38
		REL	"D24=D[24]"
		INV_REL	"D[24]=D24"
		UNIT	"sec"
		FORMAT	"%14.8f sec"
TEXT		"1/(4J)YH for YH"
END
T_NAME		d26
		TYPE	R32
		SUBRANGE 0.0 1e8
		CLASS	ACQU
		REL	"d26=1s/(cnst4*4)"
		INV_REL	"D[0]=d26"
		UNIT	"sec"
		TEXT	"d26=1s/(cnst4*4)"
		FORMAT	"%14.8f sec"
		NONEDIT
END
T_NAME		DELTA
		TYPE	R32
		SUBRANGE 0.0 1e8
		CLASS	ACQU
		REL	"DELTA=p16+d16+larger(p2,p8)+d0*2"
		INV_REL	"D[0]=DELTA"
		UNIT	"sec"
		TEXT	"DELTA=p16+d16+larger(p2,p8)+d0*2"
		FORMAT	"%14.8f sec"
		NONEDIT
END
T_NAME		DELTA1
		TYPE	R32
		SUBRANGE 0.0 1e8
		CLASS	ACQU
		REL	"DELTA1=p16+d16+8u"
		INV_REL	"D[0]=DELTA1"
		UNIT	"sec"
		TEXT	"DELTA1=p16+d16+8u"
		FORMAT	"%14.8f sec"
		NONEDIT
END
T_NAME		in0
		TYPE	R32
		SUBRANGE 0.0 1e8
		CLASS	ACQU
		REL	"in0=inf1/2"
		INV_REL	"D[0]=in0"
		UNIT	"sec"
		TEXT	"in0=inf1/2"
		FORMAT	"%14.8f sec"
		NONEDIT
END
T_NAME		INF1
		TYPE	R64
		CLASS	ACQU
		SUBRANGE 0.0 1e38
		REL	"INF1=INF[1]"
		INV_REL	"INF[1]=INF1"
		UNIT	"usec"
		FORMAT	"%14.2f usec"
TEXT		"1/SW(X) = 2 * DW(X)"
		NONEDIT
END
T_NAME		ST1CNT
		TYPE	I32
		SUBRANGE 0 2147483647
		CLASS	ACQU
		REL	"ST1CNT = td1 / (2)"
		INV_REL	"D[0]=ST1CNT"
		UNIT	"no"
		TEXT	"ST1CNT = td1 / (2)"
		FORMAT	"%14d"
		NONEDIT
END
NAME		ZGOPTNS
		TEXT 	"options for zg"
END
HEADER		"======== CHANNEL f1 ========"
NAME		NUC1
		NONEDIT
		TEXT	"nucleus for channel 1"
END
T_NAME		P1
		TYPE	R32
		CLASS	ACQU
		SUBRANGE 0.0 1.0e10
		REL	"P1=P[1]"
		INV_REL	"P[1]=P1"
		UNIT	"usec"
		FORMAT	"%14.2f usec"
TEXT		"f1 channel -  90 degree high power pulse"
END
T_NAME		p2
		TYPE	R32
		SUBRANGE -1e38 1e38
		CLASS	ACQU
		REL	"p2=p1*2"
		INV_REL	"D[0]=p2"
		UNIT	"usec"
		TEXT	"p2=p1*2"
		FORMAT	"%14.2f usec"
		NONEDIT
END
T_NAME		P11
		TYPE	R32
		CLASS	ACQU
		SUBRANGE 0.0 1.0e10
		REL	"P11=P[11]"
		INV_REL	"P[11]=P11"
		UNIT	"usec"
		FORMAT	"%14.2f usec"
TEXT		"f1 channel -  90 degree shaped pulse"
END
T_NAME		PL0
		TYPE	R32
		CLASS	ACQU
		SUBRANGE -6.0 1e38
		REL	"PL0=PL[0]"
		INV_REL	"PL[0]=PL0"
		UNIT	"dB"
		FORMAT	"%14.2f dB"
TEXT		"120dB"
END
T_NAME		PL1
		TYPE	R32
		CLASS	ACQU
		SUBRANGE -6.0 1e38
		REL	"PL1=PL[1]"
		INV_REL	"PL[1]=PL1"
		UNIT	"dB"
		FORMAT	"%14.2f dB"
TEXT		"f1 channel - power level for pulse (default)"
END
T_NAME		PL0W
		TYPE	R32
		CLASS	ACQU
		SUBRANGE -6.0 1e38
		REL	"PL0W=12*pow(10.0,(-6-PL[0])/10.0)"
		INV_REL	"PL[0]=-6-4.3425*log(PL0W/12)"
		UNIT	"no"
		FORMAT	"%14.8f W"
TEXT		"120dB"
END
T_NAME		PL1W
		TYPE	R32
		CLASS	ACQU
		SUBRANGE -6.0 1e38
		REL	"PL1W=12*pow(10.0,(-6-PL[1])/10.0)"
		INV_REL	"PL[1]=-6-4.3425*log(PL1W/12)"
		UNIT	"no"
		FORMAT	"%14.8f W"
TEXT		"f1 channel - power level for pulse (default)"
END
NAME		SFO1
		FORMAT	"%14.7f MHz"
		TEXT	"frequency of observe channel"
END
T_NAME		SP1
		TYPE	R32
		CLASS	ACQU
		SUBRANGE -6.0 120
		REL	"SP1=SP[1]"
		INV_REL	"SP[1]=SP1"
		UNIT	"dB"
		FORMAT	"%14.2f dB"
TEXT		"f1 channel - shaped pulse  90 degree"
END
T_NAME		SP1W
		TYPE	R32
		CLASS	ACQU
		SUBRANGE -6.0 1e38
		REL	"SP1W=12*pow(10.0,(-6-SP[1])/10.0)"
		INV_REL	"SP[1]=-6-4.3425*log(SP1W/12)"
		UNIT	"no"
		FORMAT	"%14.8f W"
TEXT		"f1 channel - shaped pulse  90 degree"
END
NAME		SPNAM1
		TEXT	"file name for sp0"
END
T_NAME		SPOAL1
		TYPE	R32
		CLASS	ACQU
		SUBRANGE -1.0 1.0
		REL	"SPOAL1=SPOAL[1]"
		INV_REL	"SPOAL[1]=SPOAL1"
		FORMAT	"%14.3f"
		TEXT	"phase alignment of freq. offset in SP1"
END
T_NAME		SPOFFS1
		TYPE	R32
		CLASS	ACQU
		SUBRANGE -1e38 1e38
		REL	"SPOFFS1=SPOFFS[1]"
		INV_REL	"SPOFFS[1]=SPOFFS1"
		UNIT	"Hz"
		FORMAT	"%14.2f Hz"
		TEXT	"offset frequency for SP1"
END
HEADER		"======== CHANNEL f2 ========"
NAME		NUC2
		NONEDIT
		TEXT	"nucleus for channel 2"
END
T_NAME		P8
		TYPE	R32
		CLASS	ACQU
		SUBRANGE 0.0 1.0e10
		REL	"P8=P[8]"
		INV_REL	"P[8]=P8"
		UNIT	"usec"
		FORMAT	"%14.2f usec"
TEXT		"f2 channel - 180 degree shaped pulse for inversion (adiabatic)"
END
T_NAME		PL2
		TYPE	R32
		CLASS	ACQU
		SUBRANGE -6.0 1e38
		REL	"PL2=PL[2]"
		INV_REL	"PL[2]=PL2"
		UNIT	"dB"
		FORMAT	"%14.2f dB"
		TEXT	"power PL2 "
END
T_NAME		PL2W
		TYPE	R32
		CLASS	ACQU
		SUBRANGE -6.0 1e38
		REL	"PL2W=30*pow(10.0,(-6-PL[2])/10.0)"
		INV_REL	"PL[2]=-6-4.3425*log(PL2W/30)"
		UNIT	"no"
		FORMAT	"%14.8f W"
		TEXT	"power PL2 in W"
END
NAME		SFO2
		FORMAT	"%14.7f MHz"
		TEXT	"frequency of observe channel"
END
T_NAME		SP13
		TYPE	R32
		CLASS	ACQU
		SUBRANGE -6.0 120
		REL	"SP13=SP[13]"
		INV_REL	"SP[13]=SP13"
		UNIT	"dB"
		FORMAT	"%14.2f dB"
TEXT		"f2 channel - shaped pulse 180 degree (adiabatic)"
END
T_NAME		SP13W
		TYPE	R32
		CLASS	ACQU
		SUBRANGE -6.0 1e38
		REL	"SP13W=30*pow(10.0,(-6-SP[13])/10.0)"
		INV_REL	"SP[13]=-6-4.3425*log(SP13W/30)"
		UNIT	"no"
		FORMAT	"%14.8f W"
TEXT		"f2 channel - shaped pulse 180 degree (adiabatic)"
END
NAME		SPNAM13
		TEXT	"file name for sp0"
END
T_NAME		SPOAL13
		TYPE	R32
		CLASS	ACQU
		SUBRANGE -1.0 1.0
		REL	"SPOAL13=SPOAL[13]"
		INV_REL	"SPOAL[13]=SPOAL13"
		FORMAT	"%14.3f"
		TEXT	"phase alignment of freq. offset in SP13"
END
T_NAME		SPOFFS13
		TYPE	R32
		CLASS	ACQU
		SUBRANGE -1e38 1e38
		REL	"SPOFFS13=SPOFFS[13]"
		INV_REL	"SPOFFS[13]=SPOFFS13"
		UNIT	"Hz"
		FORMAT	"%14.2f Hz"
		TEXT	"offset frequency for SP13"
END
HEADER		"======== CHANNEL f3 ========"
NAME		CPDPRG3
		TEXT	"file name for cpd3"
END
NAME		NUC3
		NONEDIT
		TEXT	"nucleus for channel 3"
END
T_NAME		P21
		TYPE	R32
		CLASS	ACQU
		SUBRANGE 0.0 1.0e10
		REL	"P21=P[21]"
		INV_REL	"P[21]=P21"
		UNIT	"usec"
		FORMAT	"%14.2f usec"
TEXT		"f3 channel -  90 degree high power pulse"
END
T_NAME		p22
		TYPE	R32
		SUBRANGE -1e38 1e38
		CLASS	ACQU
		REL	"p22=p21*2"
		INV_REL	"D[0]=p22"
		UNIT	"usec"
		TEXT	"p22=p21*2"
		FORMAT	"%14.2f usec"
		NONEDIT
END
T_NAME		PCPD3
		TYPE	R32
		CLASS	ACQU
		SUBRANGE 0 1e38
		REL	"PCPD3=PCPD[3]"
		INV_REL	"PCPD[3]=PCPD3"
		UNIT	"usec"
		FORMAT	"%14.2f usec"
TEXT		"f3 channel - 90 degree pulse for decoupling sequence"
END
T_NAME		PL3
		TYPE	R32
		CLASS	ACQU
		SUBRANGE -6.0 1e38
		REL	"PL3=PL[3]"
		INV_REL	"PL[3]=PL3"
		UNIT	"dB"
		FORMAT	"%14.2f dB"
TEXT		"f3 channel - power level for pulse (default)"
END
T_NAME		PL16
		TYPE	R32
		CLASS	ACQU
		SUBRANGE -6.0 1e38
		REL	"PL16=PL[16]"
		INV_REL	"PL[16]=PL16"
		UNIT	"dB"
		FORMAT	"%14.2f dB"
TEXT		"f3 channel - power level for CPD/BB decoupling"
END
T_NAME		PL3W
		TYPE	R32
		CLASS	ACQU
		SUBRANGE -6.0 1e38
		REL	"PL3W=65*pow(10.0,(-6-PL[3])/10.0)"
		INV_REL	"PL[3]=-6-4.3425*log(PL3W/65)"
		UNIT	"no"
		FORMAT	"%14.8f W"
TEXT		"f3 channel - power level for pulse (default)"
END
T_NAME		PL16W
		TYPE	R32
		CLASS	ACQU
		SUBRANGE -6.0 1e38
		REL	"PL16W=65*pow(10.0,(-6-PL[16])/10.0)"
		INV_REL	"PL[16]=-6-4.3425*log(PL16W/65)"
		UNIT	"no"
		FORMAT	"%14.8f W"
TEXT		"f3 channel - power level for CPD/BB decoupling"
END
NAME		SFO3
		FORMAT	"%14.7f MHz"
		TEXT	"frequency of observe channel"
END
HEADER		"====== GRADIENT CHANNEL ====="
NAME		GPNAM1
TEXT		"SINE.100"
END
NAME		GPNAM2
TEXT		"SINE.100"
END
NAME		GPNAM3
TEXT		"SINE.100"
END
T_NAME		GPZ1
		TYPE	R32
		CLASS	ACQU
		SUBRANGE -100.0 100.0
		REL	"GPZ1=GPZ[1]"
		INV_REL	"GPZ[1]=GPZ1"
		UNIT	"%"
		FORMAT	"%14.2f %"
TEXT		"50%"
END
T_NAME		GPZ2
		TYPE	R32
		CLASS	ACQU
		SUBRANGE -100.0 100.0
		REL	"GPZ2=GPZ[2]"
		INV_REL	"GPZ[2]=GPZ2"
		UNIT	"%"
		FORMAT	"%14.2f %"
TEXT		"80%"
END
T_NAME		GPZ3
		TYPE	R32
		CLASS	ACQU
		SUBRANGE -100.0 100.0
		REL	"GPZ3=GPZ[3]"
		INV_REL	"GPZ[3]=GPZ3"
		UNIT	"%"
		FORMAT	"%14.2f %"
TEXT		"20.1% for C-13, 8.1% for N-15"
END
T_NAME		P16
		TYPE	R32
		CLASS	ACQU
		SUBRANGE 0.0 1.0e10
		REL	"P16=P[16]"
		INV_REL	"P[16]=P16"
		UNIT	"usec"
		FORMAT	"%14.2f usec"
TEXT		"homospoil/gradient pulse                         [1 msec]"
END
