# Supplementary material for: Phosphorylation in intrinsically disordered regions regulates the activity of Neurogenin2
Source: BMC Biochem. 2014 Nov 6;15:24. doi: 10.1186/s12858-014-0024-3 (PMC4422318; doi:10.1186/s12858-014-0024-3)
Supplement: Additional file 3: — 2D NMR dataset. Raw data for 2D NMR experiments. [file s12858-014-0024-3-S3.zip › 107/format.temp]

EDIT_PAR COMMAND FILE

DI_MODE         LONG
ED_ENTRY        ACQU
ORDER           FILE


HEADER		"F2 - Acquisition Parameters"
T_NAME		Date_
		TYPE	R64
		CLASS	ACQU
		SUBRANGE 0.0 50000000
		REL	"Date_=itodate(DATE)"
		INV_REL	"DATE=datetoi(Date_,DATE)"
		FORMAT	"%14.0f"
		TEXT	" "
END
T_NAME		Time
		TYPE	R32
		CLASS	ACQU
		SUBRANGE 0.0 1000000
		REL	"Time=itotime(DATE)"
		INV_REL	"DATE=timetoi(Time,DATE)"
		FORMAT	"%14.2f"
		TEXT	" "
END
NAME		INSTRUM
		TEXT	" "
END
NAME		PROBHD
		FORMAT	"%14.14s"
		TEXT	" "
END
NAME		PULPROG
		TEXT	" "
END
NAME		TD
		TEXT	" "
END
NAME		SOLVENT
		TEXT	" "
END
NAME		NS
		TEXT	" "
END
NAME		DS
		TEXT	" "
END
T_NAME		SWH
		TYPE	R32
		CLASS	ACQU
		SUBRANGE 0.0 1e8
		REL	"SWH=SW*SFO1"
		INV_REL "SW=SWH/SFO1"
		UNIT	"Hz"
		FORMAT	"%14.3f Hz"
		TEXT	" "
END
T_NAME          FIDRES
                TYPE    R32
                CLASS   ACQU
                SUBRANGE 0.0 100000
                REL     "FIDRES=SW*SFO1/TD"
                INV_REL "TD = nextpow(SW*SFO1/FIDRES)"
		UNIT	"Hz"
		FORMAT	"%14.6f Hz"
		TEXT	" "
END
T_NAME          AQ
		TYPE	R32
		CLASS	ACQU
		SUBRANGE 0.0 1000
		REL	"AQ=aqcalc(SW,SFO1,TD,DIGTYP)"
		INV_REL	"TD=tdcalc(SW,SFO1,1.0e6*AQ,DIGTYP)"
		UNIT	"sec"
		FORMAT	"%14.7f sec"
		TEXT	" "
END
NAME		RG
		TEXT	" "
END
T_NAME          DW
		TYPE	R32
		CLASS	ACQU
		SUBRANGE 0.0 1000000
		REL	"DW=1/(2*SW*SFO1)"
		INV_REL	"SW=1000000/(2*(0.005+DW)*SFO1)"
		UNIT	"usec"
		FORMAT	"%14.3lf usec"
		TEXT	" "
END
NAME		DE
		FORMAT	"%14.2f usec"
		TEXT	" "
END
NAME		TE
		FORMAT	"%14.1f K"
		TEXT	" "
END
T_NAME		CNST4
		TYPE	R32
		CLASS	ACQU
		SUBRANGE -1e38 1e38
		REL	"CNST4=CNST[4]"
		INV_REL	"CNST[4]=CNST4"
		FORMAT	"%14.7f"
		TEXT	" "
END
T_NAME		D0
		TYPE	R32
		CLASS	ACQU
		SUBRANGE 0.0 1e38
		REL	"D0=D[0]"
		INV_REL	"D[0]=D0"
		UNIT	"sec"
		FORMAT	"%14.8f sec"
		TEXT	" "
END
T_NAME		D1
		TYPE	R32
		CLASS	ACQU
		SUBRANGE 0.0 1e38
		REL	"D1=D[1]"
		INV_REL	"D[1]=D1"
		UNIT	"sec"
		FORMAT	"%14.8f sec"
		TEXT	" "
END
T_NAME		D11
		TYPE	R32
		CLASS	ACQU
		SUBRANGE 0.0 1e38
		REL	"D11=D[11]"
		INV_REL	"D[11]=D11"
		UNIT	"sec"
		FORMAT	"%14.8f sec"
		TEXT	" "
END
T_NAME		D16
		TYPE	R32
		CLASS	ACQU
		SUBRANGE 0.0 1e38
		REL	"D16=D[16]"
		INV_REL	"D[16]=D16"
		UNIT	"sec"
		FORMAT	"%14.8f sec"
		TEXT	" "
END
T_NAME		D24
		TYPE	R32
		CLASS	ACQU
		SUBRANGE 0.0 1e38
		REL	"D24=D[24]"
		INV_REL	"D[24]=D24"
		UNIT	"sec"
		FORMAT	"%14.8f sec"
		TEXT	" "
END
T_NAME		D26
		TYPE	R32
		CLASS	ACQU
		SUBRANGE 0.0 1e38
		REL	"D26=D[26]"
		INV_REL	"D[26]=D26"
		UNIT	"sec"
		FORMAT	"%14.8f sec"
		TEXT	" "
END
T_NAME		IN0
		TYPE	R32
		CLASS	ACQU
		SUBRANGE 0.0 1e38
		REL	"IN0=IN[0]"
		INV_REL	"IN[0]=IN0"
		UNIT	"sec"
		FORMAT	"%14.8f sec"
		TEXT	" "
END
NAME		ZGOPTNS
		TEXT	" "
END
HEADER		"======== CHANNEL f1 ========"
NAME		NUC1
		NONEDIT
		TEXT	" "
END
T_NAME		P1
		TYPE	R32
		CLASS	ACQU
		SUBRANGE 0.0 1.0e10
		REL	"P1=P[1]"
		INV_REL	"P[1]=P1"
		UNIT	"usec"
		FORMAT	"%14.2f usec"
		TEXT	" "
END
T_NAME		P2
		TYPE	R32
		CLASS	ACQU
		SUBRANGE 0.0 1.0e10
		REL	"P2=P[2]"
		INV_REL	"P[2]=P2"
		UNIT	"usec"
		FORMAT	"%14.2f usec"
		TEXT	" "
END
T_NAME		P11
		TYPE	R32
		CLASS	ACQU
		SUBRANGE 0.0 1.0e10
		REL	"P11=P[11]"
		INV_REL	"P[11]=P11"
		UNIT	"usec"
		FORMAT	"%14.2f usec"
		TEXT	" "
END
T_NAME		PL0
		TYPE	R32
		CLASS	ACQU
		SUBRANGE -6.0 1e38
		REL	"PL0=PL[0]"
		INV_REL	"PL[0]=PL0"
		UNIT	"dB"
		FORMAT	"%14.2f dB"
		TEXT	" "
END
T_NAME		PL1
		TYPE	R32
		CLASS	ACQU
		SUBRANGE -6.0 1e38
		REL	"PL1=PL[1]"
		INV_REL	"PL[1]=PL1"
		UNIT	"dB"
		FORMAT	"%14.2f dB"
		TEXT	" "
END
T_NAME		PL0W
		TYPE	R32
		CLASS	ACQU
		SUBRANGE -6.0 1e38
		REL	"PL0W=12*pow(10.0,(-6-PL[0])/10.0)"
		INV_REL	"PL[0]=-6-4.3425*log(PL0W/12)"
		UNIT	"no"
		FORMAT	"%14.8f W"
		TEXT	" "
END
T_NAME		PL1W
		TYPE	R32
		CLASS	ACQU
		SUBRANGE -6.0 1e38
		REL	"PL1W=12*pow(10.0,(-6-PL[1])/10.0)"
		INV_REL	"PL[1]=-6-4.3425*log(PL1W/12)"
		UNIT	"no"
		FORMAT	"%14.8f W"
		TEXT	" "
END
NAME		SFO1
		FORMAT	"%14.7f MHz"
		TEXT	" "
END
T_NAME		SP1
		TYPE	R32
		CLASS	ACQU
		SUBRANGE -6.0 120
		REL	"SP1=SP[1]"
		INV_REL	"SP[1]=SP1"
		UNIT	"dB"
		FORMAT	"%14.2f dB"
		TEXT	" "
END
NAME		SPNAM1
		TEXT	" "
END
T_NAME		SPOAL1
		TYPE	R32
		CLASS	ACQU
		SUBRANGE -1.0 1.0
		REL	"SPOAL1=SPOAL[1]"
		INV_REL	"SPOAL[1]=SPOAL1"
		FORMAT	"%14.3f"
		TEXT	" "
END
T_NAME		SPOFFS1
		TYPE	R32
		CLASS	ACQU
		SUBRANGE -1e38 1e38
		REL	"SPOFFS1=SPOFFS[1]"
		INV_REL	"SPOFFS[0]=SPOFFS0"
		UNIT	"Hz"
		FORMAT	"%14.2f Hz"
		TEXT	" "
END
HEADER		"======== CHANNEL f2 ========"
NAME		NUC2
		NONEDIT
		TEXT	" "
END
T_NAME		P8
		TYPE	R32
		CLASS	ACQU
		SUBRANGE 0.0 1.0e10
		REL	"P8=P[8]"
		INV_REL	"P[8]=P8"
		UNIT	"usec"
		FORMAT	"%14.2f usec"
		TEXT	" "
END
T_NAME		PL2
		TYPE	R32
		CLASS	ACQU
		SUBRANGE -6.0 1e38
		REL	"PL2=PL[2]"
		INV_REL	"PL[2]=PL2"
		UNIT	"dB"
		FORMAT	"%14.2f dB"
		TEXT	" "
END
T_NAME		PL2W
		TYPE	R32
		CLASS	ACQU
		SUBRANGE -6.0 1e38
		REL	"PL2W=30*pow(10.0,(-6-PL[2])/10.0)"
		INV_REL	"PL[2]=-6-4.3425*log(PL2W/30)"
		UNIT	"no"
		FORMAT	"%14.8f W"
		TEXT	" "
END
NAME		SFO2
		FORMAT	"%14.7f MHz"
		TEXT	" "
END
T_NAME		SP13
		TYPE	R32
		CLASS	ACQU
		SUBRANGE -6.0 120
		REL	"SP13=SP[13]"
		INV_REL	"SP[13]=SP13"
		UNIT	"dB"
		FORMAT	"%14.2f dB"
		TEXT	" "
END
NAME		SPNAM13
		TEXT	" "
END
T_NAME		SPOAL13
		TYPE	R32
		CLASS	ACQU
		SUBRANGE -1.0 1.0
		REL	"SPOAL13=SPOAL[13]"
		INV_REL	"SPOAL[13]=SPOAL13"
		FORMAT	"%14.3f"
		TEXT	" "
END
T_NAME		SPOFFS13
		TYPE	R32
		CLASS	ACQU
		SUBRANGE -1e38 1e38
		REL	"SPOFFS13=SPOFFS[13]"
		INV_REL	"SPOFFS[0]=SPOFFS0"
		UNIT	"Hz"
		FORMAT	"%14.2f Hz"
		TEXT	" "
END
HEADER		"======== CHANNEL f3 ========"
NAME		CPDPRG3
		TEXT	" "
END
NAME		NUC3
		NONEDIT
		TEXT	" "
END
T_NAME		P21
		TYPE	R32
		CLASS	ACQU
		SUBRANGE 0.0 1.0e10
		REL	"P21=P[21]"
		INV_REL	"P[21]=P21"
		UNIT	"usec"
		FORMAT	"%14.2f usec"
		TEXT	" "
END
T_NAME		P22
		TYPE	R32
		CLASS	ACQU
		SUBRANGE 0.0 1.0e10
		REL	"P22=P[22]"
		INV_REL	"P[22]=P22"
		UNIT	"usec"
		FORMAT	"%14.2f usec"
		TEXT	" "
END
T_NAME		PCPD3
		TYPE	R32
		CLASS	ACQU
		SUBRANGE 0 1e38
		REL	"PCPD3=PCPD[3]"
		INV_REL	"PCPD[3]=PCPD3"
		UNIT	"usec"
		FORMAT	"%14.2f usec"
		TEXT	" "
END
T_NAME		PL3
		TYPE	R32
		CLASS	ACQU
		SUBRANGE -6.0 1e38
		REL	"PL3=PL[3]"
		INV_REL	"PL[3]=PL3"
		UNIT	"dB"
		FORMAT	"%14.2f dB"
		TEXT	" "
END
T_NAME		PL16
		TYPE	R32
		CLASS	ACQU
		SUBRANGE -6.0 1e38
		REL	"PL16=PL[16]"
		INV_REL	"PL[16]=PL16"
		UNIT	"dB"
		FORMAT	"%14.2f dB"
		TEXT	" "
END
T_NAME		PL3W
		TYPE	R32
		CLASS	ACQU
		SUBRANGE -6.0 1e38
		REL	"PL3W=65*pow(10.0,(-6-PL[3])/10.0)"
		INV_REL	"PL[3]=-6-4.3425*log(PL3W/65)"
		UNIT	"no"
		FORMAT	"%14.8f W"
		TEXT	" "
END
T_NAME		PL16W
		TYPE	R32
		CLASS	ACQU
		SUBRANGE -6.0 1e38
		REL	"PL16W=65*pow(10.0,(-6-PL[16])/10.0)"
		INV_REL	"PL[16]=-6-4.3425*log(PL16W/65)"
		UNIT	"no"
		FORMAT	"%14.8f W"
		TEXT	" "
END
NAME		SFO3
		FORMAT	"%14.7f MHz"
		TEXT	" "
END
HEADER		"====== GRADIENT CHANNEL ====="
NAME		GPNAM1
		TEXT	" "
END
NAME		GPNAM2
		TEXT	" "
END
NAME		GPNAM3
		TEXT	" "
END
T_NAME		GPZ1
		TYPE	R32
		CLASS	ACQU
		SUBRANGE -100.0 100.0
		REL	"GPZ1=GPZ[1]"
		INV_REL	"GPZ[1]=GPZ1"
		UNIT	"%"
		FORMAT	"%14.2f %"
		TEXT	" "
END
T_NAME		GPZ2
		TYPE	R32
		CLASS	ACQU
		SUBRANGE -100.0 100.0
		REL	"GPZ2=GPZ[2]"
		INV_REL	"GPZ[2]=GPZ2"
		UNIT	"%"
		FORMAT	"%14.2f %"
		TEXT	" "
END
T_NAME		GPZ3
		TYPE	R32
		CLASS	ACQU
		SUBRANGE -100.0 100.0
		REL	"GPZ3=GPZ[3]"
		INV_REL	"GPZ[3]=GPZ3"
		UNIT	"%"
		FORMAT	"%14.2f %"
		TEXT	" "
END
T_NAME		P16
		TYPE	R32
		CLASS	ACQU
		SUBRANGE 0.0 1.0e10
		REL	"P16=P[16]"
		INV_REL	"P[16]=P16"
		UNIT	"usec"
		FORMAT	"%14.2f usec"
		TEXT	" "
END
