# Supplementary material for: Phosphorylation in intrinsically disordered regions regulates the activity of Neurogenin2
Source: BMC Biochem. 2014 Nov 6;15:24. doi: 10.1186/s12858-014-0024-3 (PMC4422318; doi:10.1186/s12858-014-0024-3)
Supplement: Additional file 3: — 2D NMR dataset. Raw data for 2D NMR experiments. [file s12858-014-0024-3-S3.zip › 107/pdata/1/auditp.txt]

##TITLE= Audit trail, TOPSPIN		Version 2.1
##JCAMPDX= 5.01
##ORIGIN= Bruker BioSpin GmbH
##OWNER= RMN
$$ C:\Bruker\TOPSPIN/data/600MHz/nmr/6GM_13C15N_neurogenin/107/pdata/1/auditp.txt
##AUDIT TRAIL=  $$ (NUMBER, WHEN, WHO, WHERE, PROCESS, VERSION, WHAT)
(   1,<2011-07-03 18:03:37.673 +0200>,<liquidnmr>,<600nmrpcl.pasteur-lille.fr>,<go>,<TOPSPIN 2.1>,
      <created by zg
	started at 2011-07-03 16:40:52.664 +0200,
	POWCHK disabled, PULCHK disabled,
       configuration hash MD5:
       4B 99 49 C4 BC 02 FC 0C 36 4F 17 95 56 36 CF 97
       data hash MD5: 2K * 256
       60 50 5C D8 2E CE 81 5F BD 93 B8 0C 6C B7 5F F4>)
(   2,<2014-09-24 09:49:05.400 +0200>,<RMN>,<GLYCOPC143>,<proc2d>,<TOPSPIN 2.1>,
      <Start of raw data processing
       xfb n F2: SI = 2K BC_mod = 6 BCFW = 0.6 WDW = 4 SSB = 4 FT_mod = 6 PKNL = 1 PHC0 = -126.3 PHC1 = 0 F1: SI = 512 ME_mod = 2 NCOEF = 32 WDW = 4 SSB = 2 FT_mod = 6 PHC0 = 0 PHC1 = 0
       data hash MD5: 2K * 512
       FC DE 5C E2 5F 56 24 18 FC FA C4 C1 C5 E1 99 28>)
##END=

$$ hash MD5
$$ 31 0C C3 05 97 73 09 BE 33 E8 08 9D CA BE F4 3C
