# Supplementary material for: Phosphorylation in intrinsically disordered regions regulates the activity of Neurogenin2
Source: BMC Biochem. 2014 Nov 6;15:24. doi: 10.1186/s12858-014-0024-3 (PMC4422318; doi:10.1186/s12858-014-0024-3)
Supplement: Additional file 3: — 2D NMR dataset. Raw data for 2D NMR experiments. [file s12858-014-0024-3-S3.zip › 107/pdata/1/curdat2]

##TITLE= Parameter file, TOPSPIN		Version 1.3
##JCAMPDX= 5.0
##DATATYPE= Parameter Values
##ORIGIN= Bruker BioSpin GmbH
##OWNER= nmr1
$$ 2010-06-01 09:44:44.663 +0200  nmr1@pasteur600
$$ /opt/topspin/data/nmr1/nmr/6XH_15NNS5AD2-JFH1.NaPi300mM/6/pdata/1/curdat2
##$DU2= </opt/topspin>
##$EXPNO2= 6
##$NAME2= <6XH_15NNS5AD2-JFH1.NaPi300mM>
##$PROCNO2= 22
##$TYPE= <nmr>
##$USER2= <nmr1>
##END=
