# Supplementary material for: Phosphorylation in intrinsically disordered regions regulates the activity of Neurogenin2
Source: BMC Biochem. 2014 Nov 6;15:24. doi: 10.1186/s12858-014-0024-3 (PMC4422318; doi:10.1186/s12858-014-0024-3)
Supplement: Additional file 3: — 2D NMR dataset. Raw data for 2D NMR experiments. [file s12858-014-0024-3-S3.zip › 107/pdata/1/title]

IL/GM/Guy 600MHz + cryosonde: le 30/06/2011
15N-13C-neurogenin-GSTphosphorylated by CDK2/CycA3
30uM in 500ul  Tp Tris 25mM NaCl 50mM pH=6.80; + 5% D2O + reference
Te=277K (correction ON)
hsqcetfpf3gpsi(2048*256points:13.9790ppm*24.9129ppm) O3p=119.272ppm; NS=64 DS=64 RG=287
