# Supplementary material for: Phosphorylation in intrinsically disordered regions regulates the activity of Neurogenin2
Source: BMC Biochem. 2014 Nov 6;15:24. doi: 10.1186/s12858-014-0024-3 (PMC4422318; doi:10.1186/s12858-014-0024-3)
Supplement: Additional file 3: — 2D NMR dataset. Raw data for 2D NMR experiments. [file s12858-014-0024-3-S3.zip › 107/spnam10]

##TITLE= /u/exp/stan/nmr/lists/wave.dexam/Squa100.1000
##JCAMP-DX= 5.00 Bruker JCAMP library
##DATA TYPE= Shape Data
##ORIGIN= Bruker Analytik GmbH
##OWNER= <demo>
##DATE= 01/05/08
##TIME= 12:59:05
##$SHAPE_PARAMETERS= Type: Rectangle ; Amplitude: 100 
##MINX= 1.000000e+02
##MAXX= 1.000000e+02
##MINY= 0.000000e+00
##MAXY= 0.000000e+00
##$SHAPE_EXMODE= Excitation
##$SHAPE_TOTROT= 9.000000e+01
##$SHAPE_BWFAC= 1.116000e+00
##$SHAPE_INTEGFAC= 1.000000e+00
##$SHAPE_MODE= 0
##NPOINTS= 1000
##XYPOINTS= (XY..XY)
1.000000e+02, 0.000000e+00
1.000000e+02, 0.000000e+00
1.000000e+02, 0.000000e+00
1.000000e+02, 0.000000e+00
1.000000e+02, 0.000000e+00
1.000000e+02, 0.000000e+00
1.000000e+02, 0.000000e+00
1.000000e+02, 0.000000e+00
1.000000e+02, 0.000000e+00
1.000000e+02, 0.000000e+00
1.000000e+02, 0.000000e+00
1.000000e+02, 0.000000e+00
1.000000e+02, 0.000000e+00
1.000000e+02, 0.000000e+00
1.000000e+02, 0.000000e+00
1.000000e+02, 0.000000e+00
1.000000e+02, 0.000000e+00
1.000000e+02, 0.000000e+00
1.000000e+02, 0.000000e+00
1.000000e+02, 0.000000e+00
1.000000e+02, 0.000000e+00
1.000000e+02, 0.000000e+00
1.000000e+02, 0.000000e+00
1.000000e+02, 0.000000e+00
1.000000e+02, 0.000000e+00
1.000000e+02, 0.000000e+00
1.000000e+02, 0.000000e+00
1.000000e+02, 0.000000e+00
1.000000e+02, 0.000000e+00
1.000000e+02, 0.000000e+00
1.000000e+02, 0.000000e+00
1.000000e+02, 0.000000e+00
1.000000e+02, 0.000000e+00
1.000000e+02, 0.000000e+00
1.000000e+02, 0.000000e+00
1.000000e+02, 0.000000e+00
1.000000e+02, 0.000000e+00
1.000000e+02, 0.000000e+00
1.000000e+02, 0.000000e+00
1.000000e+02, 0.000000e+00
1.000000e+02, 0.000000e+00
1.000000e+02, 0.000000e+00
1.000000e+02, 0.000000e+00
1.000000e+02, 0.000000e+00
1.000000e+02, 0.000000e+00
1.000000e+02, 0.000000e+00
1.000000e+02, 0.000000e+00
1.000000e+02, 0.000000e+00
1.000000e+02, 0.000000e+00
1.000000e+02, 0.000000e+00
1.000000e+02, 0.000000e+00
1.000000e+02, 0.000000e+00
1.000000e+02, 0.000000e+00
1.000000e+02, 0.000000e+00
1.000000e+02, 0.000000e+00
1.000000e+02, 0.000000e+00
1.000000e+02, 0.000000e+00
1.000000e+02, 0.000000e+00
1.000000e+02, 0.000000e+00
1.000000e+02, 0.000000e+00
1.000000e+02, 0.000000e+00
1.000000e+02, 0.000000e+00
1.000000e+02, 0.000000e+00
1.000000e+02, 0.000000e+00
1.000000e+02, 0.000000e+00
1.000000e+02, 0.000000e+00
1.000000e+02, 0.000000e+00
1.000000e+02, 0.000000e+00
1.000000e+02, 0.000000e+00
1.000000e+02, 0.000000e+00
1.000000e+02, 0.000000e+00
1.000000e+02, 0.000000e+00
1.000000e+02, 0.000000e+00
1.000000e+02, 0.000000e+00
1.000000e+02, 0.000000e+00
1.000000e+02, 0.000000e+00
1.000000e+02, 0.000000e+00
1.000000e+02, 0.000000e+00
1.000000e+02, 0.000000e+00
1.000000e+02, 0.000000e+00
1.000000e+02, 0.000000e+00
1.000000e+02, 0.000000e+00
1.000000e+02, 0.000000e+00
1.000000e+02, 0.000000e+00
1.000000e+02, 0.000000e+00
1.000000e+02, 0.000000e+00
1.000000e+02, 0.000000e+00
1.000000e+02, 0.000000e+00
1.000000e+02, 0.000000e+00
1.000000e+02, 0.000000e+00
1.000000e+02, 0.000000e+00
1.000000e+02, 0.000000e+00
1.000000e+02, 0.000000e+00
1.000000e+02, 0.000000e+00
1.000000e+02, 0.000000e+00
1.000000e+02, 0.000000e+00
1.000000e+02, 0.000000e+00
1.000000e+02, 0.000000e+00
1.000000e+02, 0.000000e+00
1.000000e+02, 0.000000e+00
1.000000e+02, 0.000000e+00
1.000000e+02, 0.000000e+00
1.000000e+02, 0.000000e+00
1.000000e+02, 0.000000e+00
1.000000e+02, 0.000000e+00
1.000000e+02, 0.000000e+00
1.000000e+02, 0.000000e+00
1.000000e+02, 0.000000e+00
1.000000e+02, 0.000000e+00
1.000000e+02, 0.000000e+00
1.000000e+02, 0.000000e+00
1.000000e+02, 0.000000e+00
1.000000e+02, 0.000000e+00
1.000000e+02, 0.000000e+00
1.000000e+02, 0.000000e+00
1.000000e+02, 0.000000e+00
1.000000e+02, 0.000000e+00
1.000000e+02, 0.000000e+00
1.000000e+02, 0.000000e+00
1.000000e+02, 0.000000e+00
1.000000e+02, 0.000000e+00
1.000000e+02, 0.000000e+00
1.000000e+02, 0.000000e+00
1.000000e+02, 0.000000e+00
1.000000e+02, 0.000000e+00
1.000000e+02, 0.000000e+00
1.000000e+02, 0.000000e+00
1.000000e+02, 0.000000e+00
1.000000e+02, 0.000000e+00
1.000000e+02, 0.000000e+00
1.000000e+02, 0.000000e+00
1.000000e+02, 0.000000e+00
1.000000e+02, 0.000000e+00
1.000000e+02, 0.000000e+00
1.000000e+02, 0.000000e+00
1.000000e+02, 0.000000e+00
1.000000e+02, 0.000000e+00
1.000000e+02, 0.000000e+00
1.000000e+02, 0.000000e+00
1.000000e+02, 0.000000e+00
1.000000e+02, 0.000000e+00
1.000000e+02, 0.000000e+00
1.000000e+02, 0.000000e+00
1.000000e+02, 0.000000e+00
1.000000e+02, 0.000000e+00
1.000000e+02, 0.000000e+00
1.000000e+02, 0.000000e+00
1.000000e+02, 0.000000e+00
1.000000e+02, 0.000000e+00
1.000000e+02, 0.000000e+00
1.000000e+02, 0.000000e+00
1.000000e+02, 0.000000e+00
1.000000e+02, 0.000000e+00
1.000000e+02, 0.000000e+00
1.000000e+02, 0.000000e+00
1.000000e+02, 0.000000e+00
1.000000e+02, 0.000000e+00
1.000000e+02, 0.000000e+00
1.000000e+02, 0.000000e+00
1.000000e+02, 0.000000e+00
1.000000e+02, 0.000000e+00
1.000000e+02, 0.000000e+00
1.000000e+02, 0.000000e+00
1.000000e+02, 0.000000e+00
1.000000e+02, 0.000000e+00
1.000000e+02, 0.000000e+00
1.000000e+02, 0.000000e+00
1.000000e+02, 0.000000e+00
1.000000e+02, 0.000000e+00
1.000000e+02, 0.000000e+00
1.000000e+02, 0.000000e+00
1.000000e+02, 0.000000e+00
1.000000e+02, 0.000000e+00
1.000000e+02, 0.000000e+00
1.000000e+02, 0.000000e+00
1.000000e+02, 0.000000e+00
1.000000e+02, 0.000000e+00
1.000000e+02, 0.000000e+00
1.000000e+02, 0.000000e+00
1.000000e+02, 0.000000e+00
1.000000e+02, 0.000000e+00
1.000000e+02, 0.000000e+00
1.000000e+02, 0.000000e+00
1.000000e+02, 0.000000e+00
1.000000e+02, 0.000000e+00
1.000000e+02, 0.000000e+00
1.000000e+02, 0.000000e+00
1.000000e+02, 0.000000e+00
1.000000e+02, 0.000000e+00
1.000000e+02, 0.000000e+00
1.000000e+02, 0.000000e+00
1.000000e+02, 0.000000e+00
1.000000e+02, 0.000000e+00
1.000000e+02, 0.000000e+00
1.000000e+02, 0.000000e+00
1.000000e+02, 0.000000e+00
1.000000e+02, 0.000000e+00
1.000000e+02, 0.000000e+00
1.000000e+02, 0.000000e+00
1.000000e+02, 0.000000e+00
1.000000e+02, 0.000000e+00
1.000000e+02, 0.000000e+00
1.000000e+02, 0.000000e+00
1.000000e+02, 0.000000e+00
1.000000e+02, 0.000000e+00
1.000000e+02, 0.000000e+00
1.000000e+02, 0.000000e+00
1.000000e+02, 0.000000e+00
1.000000e+02, 0.000000e+00
1.000000e+02, 0.000000e+00
1.000000e+02, 0.000000e+00
1.000000e+02, 0.000000e+00
1.000000e+02, 0.000000e+00
1.000000e+02, 0.000000e+00
1.000000e+02, 0.000000e+00
1.000000e+02, 0.000000e+00
1.000000e+02, 0.000000e+00
1.000000e+02, 0.000000e+00
1.000000e+02, 0.000000e+00
1.000000e+02, 0.000000e+00
1.000000e+02, 0.000000e+00
1.000000e+02, 0.000000e+00
1.000000e+02, 0.000000e+00
1.000000e+02, 0.000000e+00
1.000000e+02, 0.000000e+00
1.000000e+02, 0.000000e+00
1.000000e+02, 0.000000e+00
1.000000e+02, 0.000000e+00
1.000000e+02, 0.000000e+00
1.000000e+02, 0.000000e+00
1.000000e+02, 0.000000e+00
1.000000e+02, 0.000000e+00
1.000000e+02, 0.000000e+00
1.000000e+02, 0.000000e+00
1.000000e+02, 0.000000e+00
1.000000e+02, 0.000000e+00
1.000000e+02, 0.000000e+00
1.000000e+02, 0.000000e+00
1.000000e+02, 0.000000e+00
1.000000e+02, 0.000000e+00
1.000000e+02, 0.000000e+00
1.000000e+02, 0.000000e+00
1.000000e+02, 0.000000e+00
1.000000e+02, 0.000000e+00
1.000000e+02, 0.000000e+00
1.000000e+02, 0.000000e+00
1.000000e+02, 0.000000e+00
1.000000e+02, 0.000000e+00
1.000000e+02, 0.000000e+00
1.000000e+02, 0.000000e+00
1.000000e+02, 0.000000e+00
1.000000e+02, 0.000000e+00
1.000000e+02, 0.000000e+00
1.000000e+02, 0.000000e+00
1.000000e+02, 0.000000e+00
1.000000e+02, 0.000000e+00
1.000000e+02, 0.000000e+00
1.000000e+02, 0.000000e+00
1.000000e+02, 0.000000e+00
1.000000e+02, 0.000000e+00
1.000000e+02, 0.000000e+00
1.000000e+02, 0.000000e+00
1.000000e+02, 0.000000e+00
1.000000e+02, 0.000000e+00
1.000000e+02, 0.000000e+00
1.000000e+02, 0.000000e+00
1.000000e+02, 0.000000e+00
1.000000e+02, 0.000000e+00
1.000000e+02, 0.000000e+00
1.000000e+02, 0.000000e+00
1.000000e+02, 0.000000e+00
1.000000e+02, 0.000000e+00
1.000000e+02, 0.000000e+00
1.000000e+02, 0.000000e+00
1.000000e+02, 0.000000e+00
1.000000e+02, 0.000000e+00
1.000000e+02, 0.000000e+00
1.000000e+02, 0.000000e+00
1.000000e+02, 0.000000e+00
1.000000e+02, 0.000000e+00
1.000000e+02, 0.000000e+00
1.000000e+02, 0.000000e+00
1.000000e+02, 0.000000e+00
1.000000e+02, 0.000000e+00
1.000000e+02, 0.000000e+00
1.000000e+02, 0.000000e+00
1.000000e+02, 0.000000e+00
1.000000e+02, 0.000000e+00
1.000000e+02, 0.000000e+00
1.000000e+02, 0.000000e+00
1.000000e+02, 0.000000e+00
1.000000e+02, 0.000000e+00
1.000000e+02, 0.000000e+00
1.000000e+02, 0.000000e+00
1.000000e+02, 0.000000e+00
1.000000e+02, 0.000000e+00
1.000000e+02, 0.000000e+00
1.000000e+02, 0.000000e+00
1.000000e+02, 0.000000e+00
1.000000e+02, 0.000000e+00
1.000000e+02, 0.000000e+00
1.000000e+02, 0.000000e+00
1.000000e+02, 0.000000e+00
1.000000e+02, 0.000000e+00
1.000000e+02, 0.000000e+00
1.000000e+02, 0.000000e+00
1.000000e+02, 0.000000e+00
1.000000e+02, 0.000000e+00
1.000000e+02, 0.000000e+00
1.000000e+02, 0.000000e+00
1.000000e+02, 0.000000e+00
1.000000e+02, 0.000000e+00
1.000000e+02, 0.000000e+00
1.000000e+02, 0.000000e+00
1.000000e+02, 0.000000e+00
1.000000e+02, 0.000000e+00
1.000000e+02, 0.000000e+00
1.000000e+02, 0.000000e+00
1.000000e+02, 0.000000e+00
1.000000e+02, 0.000000e+00
1.000000e+02, 0.000000e+00
1.000000e+02, 0.000000e+00
1.000000e+02, 0.000000e+00
1.000000e+02, 0.000000e+00
1.000000e+02, 0.000000e+00
1.000000e+02, 0.000000e+00
1.000000e+02, 0.000000e+00
1.000000e+02, 0.000000e+00
1.000000e+02, 0.000000e+00
1.000000e+02, 0.000000e+00
1.000000e+02, 0.000000e+00
1.000000e+02, 0.000000e+00
1.000000e+02, 0.000000e+00
1.000000e+02, 0.000000e+00
1.000000e+02, 0.000000e+00
1.000000e+02, 0.000000e+00
1.000000e+02, 0.000000e+00
1.000000e+02, 0.000000e+00
1.000000e+02, 0.000000e+00
1.000000e+02, 0.000000e+00
1.000000e+02, 0.000000e+00
1.000000e+02, 0.000000e+00
1.000000e+02, 0.000000e+00
1.000000e+02, 0.000000e+00
1.000000e+02, 0.000000e+00
1.000000e+02, 0.000000e+00
1.000000e+02, 0.000000e+00
1.000000e+02, 0.000000e+00
1.000000e+02, 0.000000e+00
1.000000e+02, 0.000000e+00
1.000000e+02, 0.000000e+00
1.000000e+02, 0.000000e+00
1.000000e+02, 0.000000e+00
1.000000e+02, 0.000000e+00
1.000000e+02, 0.000000e+00
1.000000e+02, 0.000000e+00
1.000000e+02, 0.000000e+00
1.000000e+02, 0.000000e+00
1.000000e+02, 0.000000e+00
1.000000e+02, 0.000000e+00
1.000000e+02, 0.000000e+00
1.000000e+02, 0.000000e+00
1.000000e+02, 0.000000e+00
1.000000e+02, 0.000000e+00
1.000000e+02, 0.000000e+00
1.000000e+02, 0.000000e+00
1.000000e+02, 0.000000e+00
1.000000e+02, 0.000000e+00
1.000000e+02, 0.000000e+00
1.000000e+02, 0.000000e+00
1.000000e+02, 0.000000e+00
1.000000e+02, 0.000000e+00
1.000000e+02, 0.000000e+00
1.000000e+02, 0.000000e+00
1.000000e+02, 0.000000e+00
1.000000e+02, 0.000000e+00
1.000000e+02, 0.000000e+00
1.000000e+02, 0.000000e+00
1.000000e+02, 0.000000e+00
1.000000e+02, 0.000000e+00
1.000000e+02, 0.000000e+00
1.000000e+02, 0.000000e+00
1.000000e+02, 0.000000e+00
1.000000e+02, 0.000000e+00
1.000000e+02, 0.000000e+00
1.000000e+02, 0.000000e+00
1.000000e+02, 0.000000e+00
1.000000e+02, 0.000000e+00
1.000000e+02, 0.000000e+00
1.000000e+02, 0.000000e+00
1.000000e+02, 0.000000e+00
1.000000e+02, 0.000000e+00
1.000000e+02, 0.000000e+00
1.000000e+02, 0.000000e+00
1.000000e+02, 0.000000e+00
1.000000e+02, 0.000000e+00
1.000000e+02, 0.000000e+00
1.000000e+02, 0.000000e+00
1.000000e+02, 0.000000e+00
1.000000e+02, 0.000000e+00
1.000000e+02, 0.000000e+00
1.000000e+02, 0.000000e+00
1.000000e+02, 0.000000e+00
1.000000e+02, 0.000000e+00
1.000000e+02, 0.000000e+00
1.000000e+02, 0.000000e+00
1.000000e+02, 0.000000e+00
1.000000e+02, 0.000000e+00
1.000000e+02, 0.000000e+00
1.000000e+02, 0.000000e+00
1.000000e+02, 0.000000e+00
1.000000e+02, 0.000000e+00
1.000000e+02, 0.000000e+00
1.000000e+02, 0.000000e+00
1.000000e+02, 0.000000e+00
1.000000e+02, 0.000000e+00
1.000000e+02, 0.000000e+00
1.000000e+02, 0.000000e+00
1.000000e+02, 0.000000e+00
1.000000e+02, 0.000000e+00
1.000000e+02, 0.000000e+00
1.000000e+02, 0.000000e+00
1.000000e+02, 0.000000e+00
1.000000e+02, 0.000000e+00
1.000000e+02, 0.000000e+00
1.000000e+02, 0.000000e+00
1.000000e+02, 0.000000e+00
1.000000e+02, 0.000000e+00
1.000000e+02, 0.000000e+00
1.000000e+02, 0.000000e+00
1.000000e+02, 0.000000e+00
1.000000e+02, 0.000000e+00
1.000000e+02, 0.000000e+00
1.000000e+02, 0.000000e+00
1.000000e+02, 0.000000e+00
1.000000e+02, 0.000000e+00
1.000000e+02, 0.000000e+00
1.000000e+02, 0.000000e+00
1.000000e+02, 0.000000e+00
1.000000e+02, 0.000000e+00
1.000000e+02, 0.000000e+00
1.000000e+02, 0.000000e+00
1.000000e+02, 0.000000e+00
1.000000e+02, 0.000000e+00
1.000000e+02, 0.000000e+00
1.000000e+02, 0.000000e+00
1.000000e+02, 0.000000e+00
1.000000e+02, 0.000000e+00
1.000000e+02, 0.000000e+00
1.000000e+02, 0.000000e+00
1.000000e+02, 0.000000e+00
1.000000e+02, 0.000000e+00
1.000000e+02, 0.000000e+00
1.000000e+02, 0.000000e+00
1.000000e+02, 0.000000e+00
1.000000e+02, 0.000000e+00
1.000000e+02, 0.000000e+00
1.000000e+02, 0.000000e+00
1.000000e+02, 0.000000e+00
1.000000e+02, 0.000000e+00
1.000000e+02, 0.000000e+00
1.000000e+02, 0.000000e+00
1.000000e+02, 0.000000e+00
1.000000e+02, 0.000000e+00
1.000000e+02, 0.000000e+00
1.000000e+02, 0.000000e+00
1.000000e+02, 0.000000e+00
1.000000e+02, 0.000000e+00
1.000000e+02, 0.000000e+00
1.000000e+02, 0.000000e+00
1.000000e+02, 0.000000e+00
1.000000e+02, 0.000000e+00
1.000000e+02, 0.000000e+00
1.000000e+02, 0.000000e+00
1.000000e+02, 0.000000e+00
1.000000e+02, 0.000000e+00
1.000000e+02, 0.000000e+00
1.000000e+02, 0.000000e+00
1.000000e+02, 0.000000e+00
1.000000e+02, 0.000000e+00
1.000000e+02, 0.000000e+00
1.000000e+02, 0.000000e+00
1.000000e+02, 0.000000e+00
1.000000e+02, 0.000000e+00
1.000000e+02, 0.000000e+00
1.000000e+02, 0.000000e+00
1.000000e+02, 0.000000e+00
1.000000e+02, 0.000000e+00
1.000000e+02, 0.000000e+00
1.000000e+02, 0.000000e+00
1.000000e+02, 0.000000e+00
1.000000e+02, 0.000000e+00
1.000000e+02, 0.000000e+00
1.000000e+02, 0.000000e+00
1.000000e+02, 0.000000e+00
1.000000e+02, 0.000000e+00
1.000000e+02, 0.000000e+00
1.000000e+02, 0.000000e+00
1.000000e+02, 0.000000e+00
1.000000e+02, 0.000000e+00
1.000000e+02, 0.000000e+00
1.000000e+02, 0.000000e+00
1.000000e+02, 0.000000e+00
1.000000e+02, 0.000000e+00
1.000000e+02, 0.000000e+00
1.000000e+02, 0.000000e+00
1.000000e+02, 0.000000e+00
1.000000e+02, 0.000000e+00
1.000000e+02, 0.000000e+00
1.000000e+02, 0.000000e+00
1.000000e+02, 0.000000e+00
1.000000e+02, 0.000000e+00
1.000000e+02, 0.000000e+00
1.000000e+02, 0.000000e+00
1.000000e+02, 0.000000e+00
1.000000e+02, 0.000000e+00
1.000000e+02, 0.000000e+00
1.000000e+02, 0.000000e+00
1.000000e+02, 0.000000e+00
1.000000e+02, 0.000000e+00
1.000000e+02, 0.000000e+00
1.000000e+02, 0.000000e+00
1.000000e+02, 0.000000e+00
1.000000e+02, 0.000000e+00
1.000000e+02, 0.000000e+00
1.000000e+02, 0.000000e+00
1.000000e+02, 0.000000e+00
1.000000e+02, 0.000000e+00
1.000000e+02, 0.000000e+00
1.000000e+02, 0.000000e+00
1.000000e+02, 0.000000e+00
1.000000e+02, 0.000000e+00
1.000000e+02, 0.000000e+00
1.000000e+02, 0.000000e+00
1.000000e+02, 0.000000e+00
1.000000e+02, 0.000000e+00
1.000000e+02, 0.000000e+00
1.000000e+02, 0.000000e+00
1.000000e+02, 0.000000e+00
1.000000e+02, 0.000000e+00
1.000000e+02, 0.000000e+00
1.000000e+02, 0.000000e+00
1.000000e+02, 0.000000e+00
1.000000e+02, 0.000000e+00
1.000000e+02, 0.000000e+00
1.000000e+02, 0.000000e+00
1.000000e+02, 0.000000e+00
1.000000e+02, 0.000000e+00
1.000000e+02, 0.000000e+00
1.000000e+02, 0.000000e+00
1.000000e+02, 0.000000e+00
1.000000e+02, 0.000000e+00
1.000000e+02, 0.000000e+00
1.000000e+02, 0.000000e+00
1.000000e+02, 0.000000e+00
1.000000e+02, 0.000000e+00
1.000000e+02, 0.000000e+00
1.000000e+02, 0.000000e+00
1.000000e+02, 0.000000e+00
1.000000e+02, 0.000000e+00
1.000000e+02, 0.000000e+00
1.000000e+02, 0.000000e+00
1.000000e+02, 0.000000e+00
1.000000e+02, 0.000000e+00
1.000000e+02, 0.000000e+00
1.000000e+02, 0.000000e+00
1.000000e+02, 0.000000e+00
1.000000e+02, 0.000000e+00
1.000000e+02, 0.000000e+00
1.000000e+02, 0.000000e+00
1.000000e+02, 0.000000e+00
1.000000e+02, 0.000000e+00
1.000000e+02, 0.000000e+00
1.000000e+02, 0.000000e+00
1.000000e+02, 0.000000e+00
1.000000e+02, 0.000000e+00
1.000000e+02, 0.000000e+00
1.000000e+02, 0.000000e+00
1.000000e+02, 0.000000e+00
1.000000e+02, 0.000000e+00
1.000000e+02, 0.000000e+00
1.000000e+02, 0.000000e+00
1.000000e+02, 0.000000e+00
1.000000e+02, 0.000000e+00
1.000000e+02, 0.000000e+00
1.000000e+02, 0.000000e+00
1.000000e+02, 0.000000e+00
1.000000e+02, 0.000000e+00
1.000000e+02, 0.000000e+00
1.000000e+02, 0.000000e+00
1.000000e+02, 0.000000e+00
1.000000e+02, 0.000000e+00
1.000000e+02, 0.000000e+00
1.000000e+02, 0.000000e+00
1.000000e+02, 0.000000e+00
1.000000e+02, 0.000000e+00
1.000000e+02, 0.000000e+00
1.000000e+02, 0.000000e+00
1.000000e+02, 0.000000e+00
1.000000e+02, 0.000000e+00
1.000000e+02, 0.000000e+00
1.000000e+02, 0.000000e+00
1.000000e+02, 0.000000e+00
1.000000e+02, 0.000000e+00
1.000000e+02, 0.000000e+00
1.000000e+02, 0.000000e+00
1.000000e+02, 0.000000e+00
1.000000e+02, 0.000000e+00
1.000000e+02, 0.000000e+00
1.000000e+02, 0.000000e+00
1.000000e+02, 0.000000e+00
1.000000e+02, 0.000000e+00
1.000000e+02, 0.000000e+00
1.000000e+02, 0.000000e+00
1.000000e+02, 0.000000e+00
1.000000e+02, 0.000000e+00
1.000000e+02, 0.000000e+00
1.000000e+02, 0.000000e+00
1.000000e+02, 0.000000e+00
1.000000e+02, 0.000000e+00
1.000000e+02, 0.000000e+00
1.000000e+02, 0.000000e+00
1.000000e+02, 0.000000e+00
1.000000e+02, 0.000000e+00
1.000000e+02, 0.000000e+00
1.000000e+02, 0.000000e+00
1.000000e+02, 0.000000e+00
1.000000e+02, 0.000000e+00
1.000000e+02, 0.000000e+00
1.000000e+02, 0.000000e+00
1.000000e+02, 0.000000e+00
1.000000e+02, 0.000000e+00
1.000000e+02, 0.000000e+00
1.000000e+02, 0.000000e+00
1.000000e+02, 0.000000e+00
1.000000e+02, 0.000000e+00
1.000000e+02, 0.000000e+00
1.000000e+02, 0.000000e+00
1.000000e+02, 0.000000e+00
1.000000e+02, 0.000000e+00
1.000000e+02, 0.000000e+00
1.000000e+02, 0.000000e+00
1.000000e+02, 0.000000e+00
1.000000e+02, 0.000000e+00
1.000000e+02, 0.000000e+00
1.000000e+02, 0.000000e+00
1.000000e+02, 0.000000e+00
1.000000e+02, 0.000000e+00
1.000000e+02, 0.000000e+00
1.000000e+02, 0.000000e+00
1.000000e+02, 0.000000e+00
1.000000e+02, 0.000000e+00
1.000000e+02, 0.000000e+00
1.000000e+02, 0.000000e+00
1.000000e+02, 0.000000e+00
1.000000e+02, 0.000000e+00
1.000000e+02, 0.000000e+00
1.000000e+02, 0.000000e+00
1.000000e+02, 0.000000e+00
1.000000e+02, 0.000000e+00
1.000000e+02, 0.000000e+00
1.000000e+02, 0.000000e+00
1.000000e+02, 0.000000e+00
1.000000e+02, 0.000000e+00
1.000000e+02, 0.000000e+00
1.000000e+02, 0.000000e+00
1.000000e+02, 0.000000e+00
1.000000e+02, 0.000000e+00
1.000000e+02, 0.000000e+00
1.000000e+02, 0.000000e+00
1.000000e+02, 0.000000e+00
1.000000e+02, 0.000000e+00
1.000000e+02, 0.000000e+00
1.000000e+02, 0.000000e+00
1.000000e+02, 0.000000e+00
1.000000e+02, 0.000000e+00
1.000000e+02, 0.000000e+00
1.000000e+02, 0.000000e+00
1.000000e+02, 0.000000e+00
1.000000e+02, 0.000000e+00
1.000000e+02, 0.000000e+00
1.000000e+02, 0.000000e+00
1.000000e+02, 0.000000e+00
1.000000e+02, 0.000000e+00
1.000000e+02, 0.000000e+00
1.000000e+02, 0.000000e+00
1.000000e+02, 0.000000e+00
1.000000e+02, 0.000000e+00
1.000000e+02, 0.000000e+00
1.000000e+02, 0.000000e+00
1.000000e+02, 0.000000e+00
1.000000e+02, 0.000000e+00
1.000000e+02, 0.000000e+00
1.000000e+02, 0.000000e+00
1.000000e+02, 0.000000e+00
1.000000e+02, 0.000000e+00
1.000000e+02, 0.000000e+00
1.000000e+02, 0.000000e+00
1.000000e+02, 0.000000e+00
1.000000e+02, 0.000000e+00
1.000000e+02, 0.000000e+00
1.000000e+02, 0.000000e+00
1.000000e+02, 0.000000e+00
1.000000e+02, 0.000000e+00
1.000000e+02, 0.000000e+00
1.000000e+02, 0.000000e+00
1.000000e+02, 0.000000e+00
1.000000e+02, 0.000000e+00
1.000000e+02, 0.000000e+00
1.000000e+02, 0.000000e+00
1.000000e+02, 0.000000e+00
1.000000e+02, 0.000000e+00
1.000000e+02, 0.000000e+00
1.000000e+02, 0.000000e+00
1.000000e+02, 0.000000e+00
1.000000e+02, 0.000000e+00
1.000000e+02, 0.000000e+00
1.000000e+02, 0.000000e+00
1.000000e+02, 0.000000e+00
1.000000e+02, 0.000000e+00
1.000000e+02, 0.000000e+00
1.000000e+02, 0.000000e+00
1.000000e+02, 0.000000e+00
1.000000e+02, 0.000000e+00
1.000000e+02, 0.000000e+00
1.000000e+02, 0.000000e+00
1.000000e+02, 0.000000e+00
1.000000e+02, 0.000000e+00
1.000000e+02, 0.000000e+00
1.000000e+02, 0.000000e+00
1.000000e+02, 0.000000e+00
1.000000e+02, 0.000000e+00
1.000000e+02, 0.000000e+00
1.000000e+02, 0.000000e+00
1.000000e+02, 0.000000e+00
1.000000e+02, 0.000000e+00
1.000000e+02, 0.000000e+00
1.000000e+02, 0.000000e+00
1.000000e+02, 0.000000e+00
1.000000e+02, 0.000000e+00
1.000000e+02, 0.000000e+00
1.000000e+02, 0.000000e+00
1.000000e+02, 0.000000e+00
1.000000e+02, 0.000000e+00
1.000000e+02, 0.000000e+00
1.000000e+02, 0.000000e+00
1.000000e+02, 0.000000e+00
1.000000e+02, 0.000000e+00
1.000000e+02, 0.000000e+00
1.000000e+02, 0.000000e+00
1.000000e+02, 0.000000e+00
1.000000e+02, 0.000000e+00
1.000000e+02, 0.000000e+00
1.000000e+02, 0.000000e+00
1.000000e+02, 0.000000e+00
1.000000e+02, 0.000000e+00
1.000000e+02, 0.000000e+00
1.000000e+02, 0.000000e+00
1.000000e+02, 0.000000e+00
1.000000e+02, 0.000000e+00
1.000000e+02, 0.000000e+00
1.000000e+02, 0.000000e+00
1.000000e+02, 0.000000e+00
1.000000e+02, 0.000000e+00
1.000000e+02, 0.000000e+00
1.000000e+02, 0.000000e+00
1.000000e+02, 0.000000e+00
1.000000e+02, 0.000000e+00
1.000000e+02, 0.000000e+00
1.000000e+02, 0.000000e+00
1.000000e+02, 0.000000e+00
1.000000e+02, 0.000000e+00
1.000000e+02, 0.000000e+00
1.000000e+02, 0.000000e+00
1.000000e+02, 0.000000e+00
1.000000e+02, 0.000000e+00
1.000000e+02, 0.000000e+00
1.000000e+02, 0.000000e+00
1.000000e+02, 0.000000e+00
1.000000e+02, 0.000000e+00
1.000000e+02, 0.000000e+00
1.000000e+02, 0.000000e+00
1.000000e+02, 0.000000e+00
1.000000e+02, 0.000000e+00
1.000000e+02, 0.000000e+00
1.000000e+02, 0.000000e+00
1.000000e+02, 0.000000e+00
1.000000e+02, 0.000000e+00
1.000000e+02, 0.000000e+00
1.000000e+02, 0.000000e+00
1.000000e+02, 0.000000e+00
1.000000e+02, 0.000000e+00
1.000000e+02, 0.000000e+00
1.000000e+02, 0.000000e+00
1.000000e+02, 0.000000e+00
1.000000e+02, 0.000000e+00
1.000000e+02, 0.000000e+00
1.000000e+02, 0.000000e+00
1.000000e+02, 0.000000e+00
1.000000e+02, 0.000000e+00
1.000000e+02, 0.000000e+00
1.000000e+02, 0.000000e+00
1.000000e+02, 0.000000e+00
1.000000e+02, 0.000000e+00
1.000000e+02, 0.000000e+00
1.000000e+02, 0.000000e+00
1.000000e+02, 0.000000e+00
1.000000e+02, 0.000000e+00
1.000000e+02, 0.000000e+00
1.000000e+02, 0.000000e+00
1.000000e+02, 0.000000e+00
1.000000e+02, 0.000000e+00
1.000000e+02, 0.000000e+00
1.000000e+02, 0.000000e+00
1.000000e+02, 0.000000e+00
1.000000e+02, 0.000000e+00
1.000000e+02, 0.000000e+00
1.000000e+02, 0.000000e+00
1.000000e+02, 0.000000e+00
1.000000e+02, 0.000000e+00
1.000000e+02, 0.000000e+00
1.000000e+02, 0.000000e+00
1.000000e+02, 0.000000e+00
1.000000e+02, 0.000000e+00
1.000000e+02, 0.000000e+00
1.000000e+02, 0.000000e+00
1.000000e+02, 0.000000e+00
1.000000e+02, 0.000000e+00
1.000000e+02, 0.000000e+00
1.000000e+02, 0.000000e+00
1.000000e+02, 0.000000e+00
1.000000e+02, 0.000000e+00
1.000000e+02, 0.000000e+00
1.000000e+02, 0.000000e+00
1.000000e+02, 0.000000e+00
1.000000e+02, 0.000000e+00
1.000000e+02, 0.000000e+00
1.000000e+02, 0.000000e+00
1.000000e+02, 0.000000e+00
1.000000e+02, 0.000000e+00
1.000000e+02, 0.000000e+00
1.000000e+02, 0.000000e+00
1.000000e+02, 0.000000e+00
1.000000e+02, 0.000000e+00
1.000000e+02, 0.000000e+00
1.000000e+02, 0.000000e+00
1.000000e+02, 0.000000e+00
1.000000e+02, 0.000000e+00
1.000000e+02, 0.000000e+00
1.000000e+02, 0.000000e+00
1.000000e+02, 0.000000e+00
1.000000e+02, 0.000000e+00
1.000000e+02, 0.000000e+00
1.000000e+02, 0.000000e+00
1.000000e+02, 0.000000e+00
1.000000e+02, 0.000000e+00
1.000000e+02, 0.000000e+00
1.000000e+02, 0.000000e+00
1.000000e+02, 0.000000e+00
1.000000e+02, 0.000000e+00
1.000000e+02, 0.000000e+00
1.000000e+02, 0.000000e+00
1.000000e+02, 0.000000e+00
1.000000e+02, 0.000000e+00
1.000000e+02, 0.000000e+00
1.000000e+02, 0.000000e+00
1.000000e+02, 0.000000e+00
1.000000e+02, 0.000000e+00
1.000000e+02, 0.000000e+00
1.000000e+02, 0.000000e+00
1.000000e+02, 0.000000e+00
1.000000e+02, 0.000000e+00
1.000000e+02, 0.000000e+00
1.000000e+02, 0.000000e+00
1.000000e+02, 0.000000e+00
1.000000e+02, 0.000000e+00
1.000000e+02, 0.000000e+00
1.000000e+02, 0.000000e+00
1.000000e+02, 0.000000e+00
1.000000e+02, 0.000000e+00
1.000000e+02, 0.000000e+00
1.000000e+02, 0.000000e+00
1.000000e+02, 0.000000e+00
1.000000e+02, 0.000000e+00
1.000000e+02, 0.000000e+00
1.000000e+02, 0.000000e+00
1.000000e+02, 0.000000e+00
1.000000e+02, 0.000000e+00
1.000000e+02, 0.000000e+00
1.000000e+02, 0.000000e+00
1.000000e+02, 0.000000e+00
1.000000e+02, 0.000000e+00
1.000000e+02, 0.000000e+00
1.000000e+02, 0.000000e+00
1.000000e+02, 0.000000e+00
1.000000e+02, 0.000000e+00
1.000000e+02, 0.000000e+00
1.000000e+02, 0.000000e+00
1.000000e+02, 0.000000e+00
1.000000e+02, 0.000000e+00
1.000000e+02, 0.000000e+00
1.000000e+02, 0.000000e+00
1.000000e+02, 0.000000e+00
1.000000e+02, 0.000000e+00
1.000000e+02, 0.000000e+00
1.000000e+02, 0.000000e+00
1.000000e+02, 0.000000e+00
1.000000e+02, 0.000000e+00
1.000000e+02, 0.000000e+00
1.000000e+02, 0.000000e+00
1.000000e+02, 0.000000e+00
1.000000e+02, 0.000000e+00
1.000000e+02, 0.000000e+00
1.000000e+02, 0.000000e+00
1.000000e+02, 0.000000e+00
1.000000e+02, 0.000000e+00
1.000000e+02, 0.000000e+00
1.000000e+02, 0.000000e+00
1.000000e+02, 0.000000e+00
1.000000e+02, 0.000000e+00
1.000000e+02, 0.000000e+00
1.000000e+02, 0.000000e+00
1.000000e+02, 0.000000e+00
1.000000e+02, 0.000000e+00
1.000000e+02, 0.000000e+00
1.000000e+02, 0.000000e+00
1.000000e+02, 0.000000e+00
1.000000e+02, 0.000000e+00
1.000000e+02, 0.000000e+00
1.000000e+02, 0.000000e+00
1.000000e+02, 0.000000e+00
1.000000e+02, 0.000000e+00
1.000000e+02, 0.000000e+00
1.000000e+02, 0.000000e+00
1.000000e+02, 0.000000e+00
1.000000e+02, 0.000000e+00
1.000000e+02, 0.000000e+00
1.000000e+02, 0.000000e+00
1.000000e+02, 0.000000e+00
1.000000e+02, 0.000000e+00
1.000000e+02, 0.000000e+00
1.000000e+02, 0.000000e+00
1.000000e+02, 0.000000e+00
1.000000e+02, 0.000000e+00
1.000000e+02, 0.000000e+00
1.000000e+02, 0.000000e+00
1.000000e+02, 0.000000e+00
1.000000e+02, 0.000000e+00
1.000000e+02, 0.000000e+00
1.000000e+02, 0.000000e+00
1.000000e+02, 0.000000e+00
1.000000e+02, 0.000000e+00
1.000000e+02, 0.000000e+00
1.000000e+02, 0.000000e+00
1.000000e+02, 0.000000e+00
1.000000e+02, 0.000000e+00
1.000000e+02, 0.000000e+00
1.000000e+02, 0.000000e+00
1.000000e+02, 0.000000e+00
1.000000e+02, 0.000000e+00
1.000000e+02, 0.000000e+00
1.000000e+02, 0.000000e+00
1.000000e+02, 0.000000e+00
1.000000e+02, 0.000000e+00
1.000000e+02, 0.000000e+00
1.000000e+02, 0.000000e+00
1.000000e+02, 0.000000e+00
1.000000e+02, 0.000000e+00
1.000000e+02, 0.000000e+00
1.000000e+02, 0.000000e+00
1.000000e+02, 0.000000e+00
1.000000e+02, 0.000000e+00
1.000000e+02, 0.000000e+00
1.000000e+02, 0.000000e+00
1.000000e+02, 0.000000e+00
1.000000e+02, 0.000000e+00
1.000000e+02, 0.000000e+00
1.000000e+02, 0.000000e+00
1.000000e+02, 0.000000e+00
1.000000e+02, 0.000000e+00
1.000000e+02, 0.000000e+00
1.000000e+02, 0.000000e+00
1.000000e+02, 0.000000e+00
1.000000e+02, 0.000000e+00
1.000000e+02, 0.000000e+00
1.000000e+02, 0.000000e+00
1.000000e+02, 0.000000e+00
1.000000e+02, 0.000000e+00
1.000000e+02, 0.000000e+00
1.000000e+02, 0.000000e+00
1.000000e+02, 0.000000e+00
1.000000e+02, 0.000000e+00
1.000000e+02, 0.000000e+00
1.000000e+02, 0.000000e+00
1.000000e+02, 0.000000e+00
1.000000e+02, 0.000000e+00
1.000000e+02, 0.000000e+00
1.000000e+02, 0.000000e+00
1.000000e+02, 0.000000e+00
1.000000e+02, 0.000000e+00
##END= 
