# Supplementary material for: Phosphorylation in intrinsically disordered regions regulates the activity of Neurogenin2
Source: BMC Biochem. 2014 Nov 6;15:24. doi: 10.1186/s12858-014-0024-3 (PMC4422318; doi:10.1186/s12858-014-0024-3)
Supplement: Additional file 3: — 2D NMR dataset. Raw data for 2D NMR experiments. [file s12858-014-0024-3-S3.zip › 107/spnam13]

##TITLE= sm. Chirp, 60kHz, 500us
##JCAMP-DX= 5.00 Bruker JCAMP library
##DATA TYPE= Shape Data
##ORIGIN= Bruker BioSpin GmbH
##OWNER= <demo>
##DATE= 2005/09/22
##TIME= 17:26:40
##$SHAPE_PARAMETERS= Type: SmoothedChirp ; Total Sweep-Width [Hz] 60000.0 ; Length of Pulse [usec] 500.0 ; % to be smoothed 20.0 ; 1=High to low field, -1=Low to high field -1.0 ; smoothing 0.0
##MINX= 0.000000E00
##MAXX= 1.000000E02
##MINY= 1.350000E-03
##MAXY= 3.580537E02
##$SHAPE_EXMODE= Adiabatic
##$SHAPE_TOTROT= 1.800000E02
##$SHAPE_TYPE= Inversion
##$SHAPE_USER_DEF= 
##$SHAPE_REPHFAC= 
##$SHAPE_BWFAC= 2.143200E01
##$SHAPE_BWFAC50= 
##$SHAPE_INTEGFAC= 1.023327E-01
##$SHAPE_MODE= 0
##NPOINTS= 1000
##XYPOINTS= (XY..XY)
0.000000E00, 2.673013E02
7.893367E-01, 2.619122E02
1.578624E00, 2.565338E02
2.367813E00, 2.511662E02
3.156855E00, 2.458093E02
3.945700E00, 2.404633E02
4.734299E00, 2.351282E02
5.522603E00, 2.298037E02
6.310563E00, 2.244901E02
7.098130E00, 2.191873E02
7.885255E00, 2.138954E02
8.671888E00, 2.086142E02
9.457981E00, 2.033437E02
1.024348E01, 1.980841E02
1.102835E01, 1.928353E02
1.181253E01, 1.875973E02
1.259597E01, 1.823701E02
1.337863E01, 1.771537E02
1.416045E01, 1.719481E02
1.494139E01, 1.667533E02
1.572140E01, 1.615694E02
1.650044E01, 1.563961E02
1.727844E01, 1.512337E02
1.805537E01, 1.460821E02
1.883117E01, 1.409413E02
1.960579E01, 1.358113E02
2.037920E01, 1.306921E02
2.115134E01, 1.255838E02
2.192216E01, 1.204861E02
2.269161E01, 1.153994E02
2.345965E01, 1.103233E02
2.422623E01, 1.052581E02
2.499130E01, 1.002037E02
2.575481E01, 9.516015E01
2.651671E01, 9.012735E01
2.727697E01, 8.510535E01
2.803552E01, 8.009415E01
2.879233E01, 7.509375E01
2.954734E01, 7.010415E01
3.030052E01, 6.512535E01
3.105180E01, 6.015735E01
3.180115E01, 5.520015E01
3.254852E01, 5.025375E01
3.329386E01, 4.531815E01
3.403713E01, 4.039335E01
3.477828E01, 3.547935E01
3.551726E01, 3.057615E01
3.625402E01, 2.568375E01
3.698853E01, 2.080215E01
3.772073E01, 1.593135E01
3.845058E01, 1.107135E01
3.917804E01, 6.222150E00
3.990306E01, 1.383750E00
4.062559E01, 3.565561E02
4.134558E01, 3.517394E02
4.206301E01, 3.469333E02
4.277781E01, 3.421382E02
4.348994E01, 3.373537E02
4.419937E01, 3.325802E02
4.490604E01, 3.278174E02
4.560992E01, 3.230654E02
4.631095E01, 3.183241E02
4.700910E01, 3.135937E02
4.770431E01, 3.088741E02
4.839656E01, 3.041653E02
4.908579E01, 2.994674E02
4.977196E01, 2.947801E02
5.045503E01, 2.901038E02
5.113496E01, 2.854381E02
5.181170E01, 2.807834E02
5.248522E01, 2.761393E02
5.315546E01, 2.715062E02
5.382239E01, 2.668837E02
5.448597E01, 2.622721E02
5.514615E01, 2.576713E02
5.580290E01, 2.530813E02
5.645617E01, 2.485021E02
5.710592E01, 2.439337E02
5.775212E01, 2.393761E02
5.839471E01, 2.348293E02
5.903367E01, 2.302934E02
5.966895E01, 2.257682E02
6.030051E01, 2.212537E02
6.092832E01, 2.167501E02
6.155232E01, 2.122573E02
6.217250E01, 2.077754E02
6.278880E01, 2.033041E02
6.340118E01, 1.988438E02
6.400962E01, 1.943941E02
6.461407E01, 1.899553E02
6.521449E01, 1.855274E02
6.581085E01, 1.811101E02
6.640311E01, 1.767037E02
6.699124E01, 1.723081E02
6.757518E01, 1.679233E02
6.815492E01, 1.635493E02
6.873041E01, 1.591862E02
6.930162E01, 1.548337E02
6.986851E01, 1.504922E02
7.043105E01, 1.461613E02
7.098920E01, 1.418414E02
7.154293E01, 1.375321E02
7.209220E01, 1.332337E02
7.263698E01, 1.289461E02
7.317723E01, 1.246693E02
7.371292E01, 1.204033E02
7.424402E01, 1.161481E02
7.477049E01, 1.119038E02
7.529231E01, 1.076701E02
7.580943E01, 1.034473E02
7.632183E01, 9.923535E01
7.682948E01, 9.503415E01
7.733233E01, 9.084375E01
7.783037E01, 8.666415E01
7.832356E01, 8.249535E01
7.881187E01, 7.833735E01
7.929527E01, 7.419015E01
7.977373E01, 7.005375E01
8.024722E01, 6.592815E01
8.071571E01, 6.181335E01
8.117917E01, 5.770935E01
8.163757E01, 5.361615E01
8.209089E01, 4.953375E01
8.253909E01, 4.546215E01
8.298215E01, 4.140135E01
8.342003E01, 3.735135E01
8.385272E01, 3.331215E01
8.428019E01, 2.928375E01
8.470240E01, 2.526615E01
8.511934E01, 2.125935E01
8.553097E01, 1.726335E01
8.593728E01, 1.327815E01
8.633823E01, 9.303750E00
8.673380E01, 5.340150E00
8.712396E01, 1.387350E00
8.750870E01, 3.574453E02
8.788799E01, 3.535142E02
8.826180E01, 3.495938E02
8.863011E01, 3.456842E02
8.899290E01, 3.417854E02
8.935014E01, 3.378973E02
8.970182E01, 3.340202E02
9.004790E01, 3.301537E02
9.038838E01, 3.262981E02
9.072323E01, 3.224533E02
9.105242E01, 3.186193E02
9.137594E01, 3.147962E02
9.169376E01, 3.109838E02
9.200588E01, 3.071822E02
9.231226E01, 3.033914E02
9.261288E01, 2.996114E02
9.290774E01, 2.958421E02
9.319681E01, 2.920838E02
9.348008E01, 2.883361E02
9.375751E01, 2.845993E02
9.402911E01, 2.808733E02
9.429485E01, 2.771582E02
9.455471E01, 2.734537E02
9.480868E01, 2.697602E02
9.505675E01, 2.660774E02
9.529889E01, 2.624053E02
9.553510E01, 2.587442E02
9.576535E01, 2.550937E02
9.598963E01, 2.514542E02
9.620794E01, 2.478253E02
9.642025E01, 2.442074E02
9.662655E01, 2.406001E02
9.682683E01, 2.370037E02
9.702108E01, 2.334181E02
9.720928E01, 2.298434E02
9.739143E01, 2.262794E02
9.756751E01, 2.227261E02
9.773751E01, 2.191837E02
9.790142E01, 2.156521E02
9.805923E01, 2.121314E02
9.821093E01, 2.086213E02
9.835651E01, 2.051222E02
9.849597E01, 2.016337E02
9.862928E01, 1.981562E02
9.875646E01, 1.946894E02
9.887747E01, 1.912333E02
9.899233E01, 1.877881E02
9.910102E01, 1.843537E02
9.920354E01, 1.809301E02
9.929987E01, 1.775173E02
9.939002E01, 1.741154E02
9.947397E01, 1.707241E02
9.955173E01, 1.673438E02
9.962328E01, 1.639742E02
9.968863E01, 1.606154E02
9.974776E01, 1.572673E02
9.980069E01, 1.539301E02
9.984739E01, 1.506038E02
9.988787E01, 1.472881E02
9.992213E01, 1.439833E02
9.995016E01, 1.406894E02
9.997196E01, 1.374062E02
9.998754E01, 1.341337E02
9.999688E01, 1.308721E02
1.000000E02, 1.276213E02
1.000000E02, 1.243813E02
1.000000E02, 1.211521E02
1.000000E02, 1.179337E02
1.000000E02, 1.147261E02
1.000000E02, 1.115293E02
1.000000E02, 1.083433E02
1.000000E02, 1.051681E02
1.000000E02, 1.020038E02
1.000000E02, 9.885015E01
1.000000E02, 9.570735E01
1.000000E02, 9.257535E01
1.000000E02, 8.945415E01
1.000000E02, 8.634375E01
1.000000E02, 8.324415E01
1.000000E02, 8.015535E01
1.000000E02, 7.707735E01
1.000000E02, 7.401015E01
1.000000E02, 7.095375E01
1.000000E02, 6.790815E01
1.000000E02, 6.487335E01
1.000000E02, 6.184935E01
1.000000E02, 5.883615E01
1.000000E02, 5.583375E01
1.000000E02, 5.284215E01
1.000000E02, 4.986135E01
1.000000E02, 4.689135E01
1.000000E02, 4.393215E01
1.000000E02, 4.098375E01
1.000000E02, 3.804615E01
1.000000E02, 3.511935E01
1.000000E02, 3.220335E01
1.000000E02, 2.929815E01
1.000000E02, 2.640375E01
1.000000E02, 2.352015E01
1.000000E02, 2.064735E01
1.000000E02, 1.778535E01
1.000000E02, 1.493415E01
1.000000E02, 1.209375E01
1.000000E02, 9.264150E00
1.000000E02, 6.445350E00
1.000000E02, 3.637350E00
1.000000E02, 8.401500E-01
1.000000E02, 3.580537E02
1.000000E02, 3.552782E02
1.000000E02, 3.525133E02
1.000000E02, 3.497594E02
1.000000E02, 3.470161E02
1.000000E02, 3.442838E02
1.000000E02, 3.415622E02
1.000000E02, 3.388513E02
1.000000E02, 3.361514E02
1.000000E02, 3.334621E02
1.000000E02, 3.307838E02
1.000000E02, 3.281161E02
1.000000E02, 3.254594E02
1.000000E02, 3.228133E02
1.000000E02, 3.201781E02
1.000000E02, 3.175538E02
1.000000E02, 3.149401E02
1.000000E02, 3.123374E02
1.000000E02, 3.097454E02
1.000000E02, 3.071642E02
1.000000E02, 3.045938E02
1.000000E02, 3.020342E02
1.000000E02, 2.994853E02
1.000000E02, 2.969473E02
1.000000E02, 2.944201E02
1.000000E02, 2.919038E02
1.000000E02, 2.893982E02
1.000000E02, 2.869034E02
1.000000E02, 2.844194E02
1.000000E02, 2.819462E02
1.000000E02, 2.794838E02
1.000000E02, 2.770322E02
1.000000E02, 2.745913E02
1.000000E02, 2.721613E02
1.000000E02, 2.697421E02
1.000000E02, 2.673337E02
1.000000E02, 2.649362E02
1.000000E02, 2.625494E02
1.000000E02, 2.601733E02
1.000000E02, 2.578082E02
1.000000E02, 2.554538E02
1.000000E02, 2.531101E02
1.000000E02, 2.507773E02
1.000000E02, 2.484553E02
1.000000E02, 2.461441E02
1.000000E02, 2.438437E02
1.000000E02, 2.415542E02
1.000000E02, 2.392753E02
1.000000E02, 2.370073E02
1.000000E02, 2.347502E02
1.000000E02, 2.325038E02
1.000000E02, 2.302681E02
1.000000E02, 2.280433E02
1.000000E02, 2.258293E02
1.000000E02, 2.236261E02
1.000000E02, 2.214338E02
1.000000E02, 2.192521E02
1.000000E02, 2.170814E02
1.000000E02, 2.149214E02
1.000000E02, 2.127722E02
1.000000E02, 2.106338E02
1.000000E02, 2.085061E02
1.000000E02, 2.063893E02
1.000000E02, 2.042833E02
1.000000E02, 2.021881E02
1.000000E02, 2.001038E02
1.000000E02, 1.980302E02
1.000000E02, 1.959673E02
1.000000E02, 1.939154E02
1.000000E02, 1.918742E02
1.000000E02, 1.898438E02
1.000000E02, 1.878241E02
1.000000E02, 1.858153E02
1.000000E02, 1.838173E02
1.000000E02, 1.818301E02
1.000000E02, 1.798538E02
1.000000E02, 1.778882E02
1.000000E02, 1.759334E02
1.000000E02, 1.739894E02
1.000000E02, 1.720562E02
1.000000E02, 1.701338E02
1.000000E02, 1.682221E02
1.000000E02, 1.663213E02
1.000000E02, 1.644313E02
1.000000E02, 1.625521E02
1.000000E02, 1.606838E02
1.000000E02, 1.588261E02
1.000000E02, 1.569794E02
1.000000E02, 1.551434E02
1.000000E02, 1.533182E02
1.000000E02, 1.515038E02
1.000000E02, 1.497001E02
1.000000E02, 1.479073E02
1.000000E02, 1.461253E02
1.000000E02, 1.443542E02
1.000000E02, 1.425938E02
1.000000E02, 1.408441E02
1.000000E02, 1.391054E02
1.000000E02, 1.373774E02
1.000000E02, 1.356602E02
1.000000E02, 1.339537E02
1.000000E02, 1.322581E02
1.000000E02, 1.305734E02
1.000000E02, 1.288993E02
1.000000E02, 1.272362E02
1.000000E02, 1.255838E02
1.000000E02, 1.239422E02
1.000000E02, 1.223114E02
1.000000E02, 1.206914E02
1.000000E02, 1.190822E02
1.000000E02, 1.174837E02
1.000000E02, 1.158961E02
1.000000E02, 1.143193E02
1.000000E02, 1.127534E02
1.000000E02, 1.111981E02
1.000000E02, 1.096538E02
1.000000E02, 1.081202E02
1.000000E02, 1.065974E02
1.000000E02, 1.050854E02
1.000000E02, 1.035842E02
1.000000E02, 1.020937E02
1.000000E02, 1.006141E02
1.000000E02, 9.914535E01
1.000000E02, 9.768735E01
1.000000E02, 9.624015E01
1.000000E02, 9.480375E01
1.000000E02, 9.337815E01
1.000000E02, 9.196335E01
1.000000E02, 9.055935E01
1.000000E02, 8.916615E01
1.000000E02, 8.778375E01
1.000000E02, 8.641215E01
1.000000E02, 8.505135E01
1.000000E02, 8.370135E01
1.000000E02, 8.236215E01
1.000000E02, 8.103375E01
1.000000E02, 7.971615E01
1.000000E02, 7.840935E01
1.000000E02, 7.711335E01
1.000000E02, 7.582815E01
1.000000E02, 7.455375E01
1.000000E02, 7.329015E01
1.000000E02, 7.203735E01
1.000000E02, 7.079535E01
1.000000E02, 6.956415E01
1.000000E02, 6.834375E01
1.000000E02, 6.713415E01
1.000000E02, 6.593535E01
1.000000E02, 6.474735E01
1.000000E02, 6.357015E01
1.000000E02, 6.240375E01
1.000000E02, 6.124815E01
1.000000E02, 6.010335E01
1.000000E02, 5.896935E01
1.000000E02, 5.784615E01
1.000000E02, 5.673375E01
1.000000E02, 5.563215E01
1.000000E02, 5.454135E01
1.000000E02, 5.346135E01
1.000000E02, 5.239215E01
1.000000E02, 5.133375E01
1.000000E02, 5.028615E01
1.000000E02, 4.924935E01
1.000000E02, 4.822335E01
1.000000E02, 4.720815E01
1.000000E02, 4.620375E01
1.000000E02, 4.521015E01
1.000000E02, 4.422735E01
1.000000E02, 4.325535E01
1.000000E02, 4.229415E01
1.000000E02, 4.134375E01
1.000000E02, 4.040415E01
1.000000E02, 3.947535E01
1.000000E02, 3.855735E01
1.000000E02, 3.765015E01
1.000000E02, 3.675375E01
1.000000E02, 3.586815E01
1.000000E02, 3.499335E01
1.000000E02, 3.412935E01
1.000000E02, 3.327615E01
1.000000E02, 3.243375E01
1.000000E02, 3.160215E01
1.000000E02, 3.078135E01
1.000000E02, 2.997135E01
1.000000E02, 2.917215E01
1.000000E02, 2.838375E01
1.000000E02, 2.760615E01
1.000000E02, 2.683935E01
1.000000E02, 2.608335E01
1.000000E02, 2.533815E01
1.000000E02, 2.460375E01
1.000000E02, 2.388015E01
1.000000E02, 2.316735E01
1.000000E02, 2.246535E01
1.000000E02, 2.177415E01
1.000000E02, 2.109375E01
1.000000E02, 2.042415E01
1.000000E02, 1.976535E01
1.000000E02, 1.911735E01
1.000000E02, 1.848015E01
1.000000E02, 1.785375E01
1.000000E02, 1.723815E01
1.000000E02, 1.663335E01
1.000000E02, 1.603935E01
1.000000E02, 1.545615E01
1.000000E02, 1.488375E01
1.000000E02, 1.432215E01
1.000000E02, 1.377135E01
1.000000E02, 1.323135E01
1.000000E02, 1.270215E01
1.000000E02, 1.218375E01
1.000000E02, 1.167615E01
1.000000E02, 1.117935E01
1.000000E02, 1.069335E01
1.000000E02, 1.021815E01
1.000000E02, 9.753750E00
1.000000E02, 9.300150E00
1.000000E02, 8.857350E00
1.000000E02, 8.425350E00
1.000000E02, 8.004150E00
1.000000E02, 7.593750E00
1.000000E02, 7.194150E00
1.000000E02, 6.805350E00
1.000000E02, 6.427350E00
1.000000E02, 6.060150E00
1.000000E02, 5.703750E00
1.000000E02, 5.358150E00
1.000000E02, 5.023350E00
1.000000E02, 4.699350E00
1.000000E02, 4.386150E00
1.000000E02, 4.083750E00
1.000000E02, 3.792150E00
1.000000E02, 3.511350E00
1.000000E02, 3.241350E00
1.000000E02, 2.982150E00
1.000000E02, 2.733750E00
1.000000E02, 2.496150E00
1.000000E02, 2.269350E00
1.000000E02, 2.053350E00
1.000000E02, 1.848150E00
1.000000E02, 1.653750E00
1.000000E02, 1.470150E00
1.000000E02, 1.297350E00
1.000000E02, 1.135350E00
1.000000E02, 9.841500E-01
1.000000E02, 8.437500E-01
1.000000E02, 7.141500E-01
1.000000E02, 5.953500E-01
1.000000E02, 4.873500E-01
1.000000E02, 3.901500E-01
1.000000E02, 3.037500E-01
1.000000E02, 2.281500E-01
1.000000E02, 1.633500E-01
1.000000E02, 1.093500E-01
1.000000E02, 6.615000E-02
1.000000E02, 3.375000E-02
1.000000E02, 1.215000E-02
1.000000E02, 1.350000E-03
1.000000E02, 1.350000E-03
1.000000E02, 1.215000E-02
1.000000E02, 3.375000E-02
1.000000E02, 6.615000E-02
1.000000E02, 1.093500E-01
1.000000E02, 1.633500E-01
1.000000E02, 2.281500E-01
1.000000E02, 3.037500E-01
1.000000E02, 3.901500E-01
1.000000E02, 4.873500E-01
1.000000E02, 5.953500E-01
1.000000E02, 7.141500E-01
1.000000E02, 8.437500E-01
1.000000E02, 9.841500E-01
1.000000E02, 1.135350E00
1.000000E02, 1.297350E00
1.000000E02, 1.470150E00
1.000000E02, 1.653750E00
1.000000E02, 1.848150E00
1.000000E02, 2.053350E00
1.000000E02, 2.269350E00
1.000000E02, 2.496150E00
1.000000E02, 2.733750E00
1.000000E02, 2.982150E00
1.000000E02, 3.241350E00
1.000000E02, 3.511350E00
1.000000E02, 3.792150E00
1.000000E02, 4.083750E00
1.000000E02, 4.386150E00
1.000000E02, 4.699350E00
1.000000E02, 5.023350E00
1.000000E02, 5.358150E00
1.000000E02, 5.703750E00
1.000000E02, 6.060150E00
1.000000E02, 6.427350E00
1.000000E02, 6.805350E00
1.000000E02, 7.194150E00
1.000000E02, 7.593750E00
1.000000E02, 8.004150E00
1.000000E02, 8.425350E00
1.000000E02, 8.857350E00
1.000000E02, 9.300150E00
1.000000E02, 9.753750E00
1.000000E02, 1.021815E01
1.000000E02, 1.069335E01
1.000000E02, 1.117935E01
1.000000E02, 1.167615E01
1.000000E02, 1.218375E01
1.000000E02, 1.270215E01
1.000000E02, 1.323135E01
1.000000E02, 1.377135E01
1.000000E02, 1.432215E01
1.000000E02, 1.488375E01
1.000000E02, 1.545615E01
1.000000E02, 1.603935E01
1.000000E02, 1.663335E01
1.000000E02, 1.723815E01
1.000000E02, 1.785375E01
1.000000E02, 1.848015E01
1.000000E02, 1.911735E01
1.000000E02, 1.976535E01
1.000000E02, 2.042415E01
1.000000E02, 2.109375E01
1.000000E02, 2.177415E01
1.000000E02, 2.246535E01
1.000000E02, 2.316735E01
1.000000E02, 2.388015E01
1.000000E02, 2.460375E01
1.000000E02, 2.533815E01
1.000000E02, 2.608335E01
1.000000E02, 2.683935E01
1.000000E02, 2.760615E01
1.000000E02, 2.838375E01
1.000000E02, 2.917215E01
1.000000E02, 2.997135E01
1.000000E02, 3.078135E01
1.000000E02, 3.160215E01
1.000000E02, 3.243375E01
1.000000E02, 3.327615E01
1.000000E02, 3.412935E01
1.000000E02, 3.499335E01
1.000000E02, 3.586815E01
1.000000E02, 3.675375E01
1.000000E02, 3.765015E01
1.000000E02, 3.855735E01
1.000000E02, 3.947535E01
1.000000E02, 4.040415E01
1.000000E02, 4.134375E01
1.000000E02, 4.229415E01
1.000000E02, 4.325535E01
1.000000E02, 4.422735E01
1.000000E02, 4.521015E01
1.000000E02, 4.620375E01
1.000000E02, 4.720815E01
1.000000E02, 4.822335E01
1.000000E02, 4.924935E01
1.000000E02, 5.028615E01
1.000000E02, 5.133375E01
1.000000E02, 5.239215E01
1.000000E02, 5.346135E01
1.000000E02, 5.454135E01
1.000000E02, 5.563215E01
1.000000E02, 5.673375E01
1.000000E02, 5.784615E01
1.000000E02, 5.896935E01
1.000000E02, 6.010335E01
1.000000E02, 6.124815E01
1.000000E02, 6.240375E01
1.000000E02, 6.357015E01
1.000000E02, 6.474735E01
1.000000E02, 6.593535E01
1.000000E02, 6.713415E01
1.000000E02, 6.834375E01
1.000000E02, 6.956415E01
1.000000E02, 7.079535E01
1.000000E02, 7.203735E01
1.000000E02, 7.329015E01
1.000000E02, 7.455375E01
1.000000E02, 7.582815E01
1.000000E02, 7.711335E01
1.000000E02, 7.840935E01
1.000000E02, 7.971615E01
1.000000E02, 8.103375E01
1.000000E02, 8.236215E01
1.000000E02, 8.370135E01
1.000000E02, 8.505135E01
1.000000E02, 8.641215E01
1.000000E02, 8.778375E01
1.000000E02, 8.916615E01
1.000000E02, 9.055935E01
1.000000E02, 9.196335E01
1.000000E02, 9.337815E01
1.000000E02, 9.480375E01
1.000000E02, 9.624015E01
1.000000E02, 9.768735E01
1.000000E02, 9.914535E01
1.000000E02, 1.006141E02
1.000000E02, 1.020937E02
1.000000E02, 1.035842E02
1.000000E02, 1.050854E02
1.000000E02, 1.065974E02
1.000000E02, 1.081202E02
1.000000E02, 1.096538E02
1.000000E02, 1.111981E02
1.000000E02, 1.127534E02
1.000000E02, 1.143193E02
1.000000E02, 1.158961E02
1.000000E02, 1.174837E02
1.000000E02, 1.190822E02
1.000000E02, 1.206914E02
1.000000E02, 1.223114E02
1.000000E02, 1.239422E02
1.000000E02, 1.255838E02
1.000000E02, 1.272362E02
1.000000E02, 1.288993E02
1.000000E02, 1.305734E02
1.000000E02, 1.322581E02
1.000000E02, 1.339537E02
1.000000E02, 1.356602E02
1.000000E02, 1.373774E02
1.000000E02, 1.391054E02
1.000000E02, 1.408441E02
1.000000E02, 1.425938E02
1.000000E02, 1.443542E02
1.000000E02, 1.461253E02
1.000000E02, 1.479073E02
1.000000E02, 1.497001E02
1.000000E02, 1.515038E02
1.000000E02, 1.533182E02
1.000000E02, 1.551434E02
1.000000E02, 1.569794E02
1.000000E02, 1.588261E02
1.000000E02, 1.606838E02
1.000000E02, 1.625521E02
1.000000E02, 1.644313E02
1.000000E02, 1.663213E02
1.000000E02, 1.682221E02
1.000000E02, 1.701338E02
1.000000E02, 1.720562E02
1.000000E02, 1.739894E02
1.000000E02, 1.759334E02
1.000000E02, 1.778882E02
1.000000E02, 1.798538E02
1.000000E02, 1.818301E02
1.000000E02, 1.838173E02
1.000000E02, 1.858153E02
1.000000E02, 1.878241E02
1.000000E02, 1.898438E02
1.000000E02, 1.918742E02
1.000000E02, 1.939154E02
1.000000E02, 1.959673E02
1.000000E02, 1.980302E02
1.000000E02, 2.001038E02
1.000000E02, 2.021881E02
1.000000E02, 2.042833E02
1.000000E02, 2.063893E02
1.000000E02, 2.085061E02
1.000000E02, 2.106338E02
1.000000E02, 2.127722E02
1.000000E02, 2.149214E02
1.000000E02, 2.170814E02
1.000000E02, 2.192521E02
1.000000E02, 2.214338E02
1.000000E02, 2.236261E02
1.000000E02, 2.258293E02
1.000000E02, 2.280433E02
1.000000E02, 2.302681E02
1.000000E02, 2.325038E02
1.000000E02, 2.347502E02
1.000000E02, 2.370073E02
1.000000E02, 2.392753E02
1.000000E02, 2.415542E02
1.000000E02, 2.438437E02
1.000000E02, 2.461441E02
1.000000E02, 2.484553E02
1.000000E02, 2.507773E02
1.000000E02, 2.531101E02
1.000000E02, 2.554538E02
1.000000E02, 2.578082E02
1.000000E02, 2.601733E02
1.000000E02, 2.625494E02
1.000000E02, 2.649362E02
1.000000E02, 2.673337E02
1.000000E02, 2.697421E02
1.000000E02, 2.721613E02
1.000000E02, 2.745913E02
1.000000E02, 2.770322E02
1.000000E02, 2.794838E02
1.000000E02, 2.819462E02
1.000000E02, 2.844194E02
1.000000E02, 2.869034E02
1.000000E02, 2.893982E02
1.000000E02, 2.919038E02
1.000000E02, 2.944201E02
1.000000E02, 2.969473E02
1.000000E02, 2.994853E02
1.000000E02, 3.020342E02
1.000000E02, 3.045938E02
1.000000E02, 3.071642E02
1.000000E02, 3.097454E02
1.000000E02, 3.123374E02
1.000000E02, 3.149401E02
1.000000E02, 3.175538E02
1.000000E02, 3.201781E02
1.000000E02, 3.228133E02
1.000000E02, 3.254594E02
1.000000E02, 3.281161E02
1.000000E02, 3.307838E02
1.000000E02, 3.334621E02
1.000000E02, 3.361514E02
1.000000E02, 3.388513E02
1.000000E02, 3.415622E02
1.000000E02, 3.442838E02
1.000000E02, 3.470161E02
1.000000E02, 3.497594E02
1.000000E02, 3.525133E02
1.000000E02, 3.552782E02
1.000000E02, 3.580537E02
1.000000E02, 8.401500E-01
1.000000E02, 3.637350E00
1.000000E02, 6.445350E00
1.000000E02, 9.264150E00
1.000000E02, 1.209375E01
1.000000E02, 1.493415E01
1.000000E02, 1.778535E01
1.000000E02, 2.064735E01
1.000000E02, 2.352015E01
1.000000E02, 2.640375E01
1.000000E02, 2.929815E01
1.000000E02, 3.220335E01
1.000000E02, 3.511935E01
1.000000E02, 3.804615E01
1.000000E02, 4.098375E01
1.000000E02, 4.393215E01
1.000000E02, 4.689135E01
1.000000E02, 4.986135E01
1.000000E02, 5.284215E01
1.000000E02, 5.583375E01
1.000000E02, 5.883615E01
1.000000E02, 6.184935E01
1.000000E02, 6.487335E01
1.000000E02, 6.790815E01
1.000000E02, 7.095375E01
1.000000E02, 7.401015E01
1.000000E02, 7.707735E01
1.000000E02, 8.015535E01
1.000000E02, 8.324415E01
1.000000E02, 8.634375E01
1.000000E02, 8.945415E01
1.000000E02, 9.257535E01
1.000000E02, 9.570735E01
1.000000E02, 9.885015E01
1.000000E02, 1.020038E02
1.000000E02, 1.051681E02
1.000000E02, 1.083433E02
1.000000E02, 1.115293E02
1.000000E02, 1.147261E02
1.000000E02, 1.179337E02
1.000000E02, 1.211521E02
1.000000E02, 1.243813E02
1.000000E02, 1.276213E02
9.999688E01, 1.308721E02
9.998754E01, 1.341337E02
9.997196E01, 1.374062E02
9.995016E01, 1.406894E02
9.992213E01, 1.439833E02
9.988787E01, 1.472881E02
9.984739E01, 1.506038E02
9.980069E01, 1.539301E02
9.974776E01, 1.572673E02
9.968863E01, 1.606154E02
9.962328E01, 1.639742E02
9.955173E01, 1.673438E02
9.947397E01, 1.707241E02
9.939002E01, 1.741154E02
9.929987E01, 1.775173E02
9.920354E01, 1.809301E02
9.910102E01, 1.843537E02
9.899233E01, 1.877881E02
9.887747E01, 1.912333E02
9.875646E01, 1.946894E02
9.862928E01, 1.981562E02
9.849597E01, 2.016337E02
9.835651E01, 2.051222E02
9.821093E01, 2.086213E02
9.805923E01, 2.121314E02
9.790142E01, 2.156521E02
9.773751E01, 2.191837E02
9.756751E01, 2.227261E02
9.739143E01, 2.262794E02
9.720928E01, 2.298434E02
9.702108E01, 2.334181E02
9.682683E01, 2.370037E02
9.662655E01, 2.406001E02
9.642025E01, 2.442074E02
9.620794E01, 2.478253E02
9.598963E01, 2.514542E02
9.576535E01, 2.550937E02
9.553510E01, 2.587442E02
9.529889E01, 2.624053E02
9.505675E01, 2.660774E02
9.480868E01, 2.697602E02
9.455471E01, 2.734537E02
9.429485E01, 2.771582E02
9.402911E01, 2.808733E02
9.375751E01, 2.845993E02
9.348008E01, 2.883361E02
9.319681E01, 2.920838E02
9.290774E01, 2.958421E02
9.261288E01, 2.996114E02
9.231226E01, 3.033914E02
9.200588E01, 3.071822E02
9.169376E01, 3.109838E02
9.137594E01, 3.147962E02
9.105242E01, 3.186193E02
9.072323E01, 3.224533E02
9.038838E01, 3.262981E02
9.004790E01, 3.301537E02
8.970182E01, 3.340202E02
8.935014E01, 3.378973E02
8.899290E01, 3.417854E02
8.863011E01, 3.456842E02
8.826180E01, 3.495938E02
8.788799E01, 3.535142E02
8.750870E01, 3.574453E02
8.712396E01, 1.387350E00
8.673380E01, 5.340150E00
8.633823E01, 9.303750E00
8.593728E01, 1.327815E01
8.553097E01, 1.726335E01
8.511934E01, 2.125935E01
8.470240E01, 2.526615E01
8.428019E01, 2.928375E01
8.385272E01, 3.331215E01
8.342003E01, 3.735135E01
8.298215E01, 4.140135E01
8.253909E01, 4.546215E01
8.209089E01, 4.953375E01
8.163757E01, 5.361615E01
8.117917E01, 5.770935E01
8.071571E01, 6.181335E01
8.024722E01, 6.592815E01
7.977373E01, 7.005375E01
7.929527E01, 7.419015E01
7.881187E01, 7.833735E01
7.832356E01, 8.249535E01
7.783037E01, 8.666415E01
7.733233E01, 9.084375E01
7.682948E01, 9.503415E01
7.632183E01, 9.923535E01
7.580943E01, 1.034473E02
7.529231E01, 1.076701E02
7.477049E01, 1.119038E02
7.424402E01, 1.161481E02
7.371292E01, 1.204033E02
7.317723E01, 1.246693E02
7.263698E01, 1.289461E02
7.209220E01, 1.332337E02
7.154293E01, 1.375321E02
7.098920E01, 1.418414E02
7.043105E01, 1.461613E02
6.986851E01, 1.504922E02
6.930162E01, 1.548337E02
6.873041E01, 1.591862E02
6.815492E01, 1.635493E02
6.757518E01, 1.679233E02
6.699124E01, 1.723081E02
6.640311E01, 1.767037E02
6.581085E01, 1.811101E02
6.521449E01, 1.855274E02
6.461407E01, 1.899553E02
6.400962E01, 1.943941E02
6.340118E01, 1.988438E02
6.278880E01, 2.033041E02
6.217250E01, 2.077754E02
6.155232E01, 2.122573E02
6.092832E01, 2.167501E02
6.030051E01, 2.212537E02
5.966895E01, 2.257682E02
5.903367E01, 2.302934E02
5.839471E01, 2.348293E02
5.775212E01, 2.393761E02
5.710592E01, 2.439337E02
5.645617E01, 2.485021E02
5.580290E01, 2.530813E02
5.514615E01, 2.576713E02
5.448597E01, 2.622721E02
5.382239E01, 2.668837E02
5.315546E01, 2.715062E02
5.248522E01, 2.761393E02
5.181170E01, 2.807834E02
5.113496E01, 2.854381E02
5.045503E01, 2.901038E02
4.977196E01, 2.947801E02
4.908579E01, 2.994674E02
4.839656E01, 3.041653E02
4.770431E01, 3.088741E02
4.700910E01, 3.135937E02
4.631095E01, 3.183241E02
4.560992E01, 3.230654E02
4.490604E01, 3.278174E02
4.419937E01, 3.325802E02
4.348994E01, 3.373537E02
4.277781E01, 3.421382E02
4.206301E01, 3.469333E02
4.134558E01, 3.517394E02
4.062559E01, 3.565561E02
3.990306E01, 1.383750E00
3.917804E01, 6.222150E00
3.845058E01, 1.107135E01
3.772073E01, 1.593135E01
3.698853E01, 2.080215E01
3.625402E01, 2.568375E01
3.551726E01, 3.057615E01
3.477828E01, 3.547935E01
3.403713E01, 4.039335E01
3.329386E01, 4.531815E01
3.254852E01, 5.025375E01
3.180115E01, 5.520015E01
3.105180E01, 6.015735E01
3.030052E01, 6.512535E01
2.954734E01, 7.010415E01
2.879233E01, 7.509375E01
2.803552E01, 8.009415E01
2.727697E01, 8.510535E01
2.651671E01, 9.012735E01
2.575481E01, 9.516015E01
2.499130E01, 1.002037E02
2.422623E01, 1.052581E02
2.345965E01, 1.103233E02
2.269161E01, 1.153994E02
2.192216E01, 1.204861E02
2.115134E01, 1.255838E02
2.037920E01, 1.306921E02
1.960579E01, 1.358113E02
1.883117E01, 1.409413E02
1.805537E01, 1.460821E02
1.727844E01, 1.512337E02
1.650044E01, 1.563961E02
1.572140E01, 1.615694E02
1.494139E01, 1.667533E02
1.416045E01, 1.719481E02
1.337863E01, 1.771537E02
1.259597E01, 1.823701E02
1.181253E01, 1.875973E02
1.102835E01, 1.928353E02
1.024348E01, 1.980841E02
9.457981E00, 2.033437E02
8.671888E00, 2.086142E02
7.885255E00, 2.138954E02
7.098130E00, 2.191873E02
6.310563E00, 2.244901E02
5.522603E00, 2.298037E02
4.734299E00, 2.351282E02
3.945700E00, 2.404633E02
3.156855E00, 2.458093E02
2.367813E00, 2.511662E02
1.578624E00, 2.565338E02
7.893367E-01, 2.619122E02
0.000000E00, 2.673013E02
##END
