# Supplementary material for: Phosphorylation in intrinsically disordered regions regulates the activity of Neurogenin2
Source: BMC Biochem. 2014 Nov 6;15:24. doi: 10.1186/s12858-014-0024-3 (PMC4422318; doi:10.1186/s12858-014-0024-3)
Supplement: Additional file 5: — 3D NMR dataset. Raw data for 3D NMR experiments. [file s12858-014-0024-3-S5.zip]

Archive with 37 entries (34 files):
- 109/
- 109/acqu
- 109/acqu2
- 109/acqu2s
- 109/acqu3
- 109/acqu3s
- 109/acqus
- 109/audita.txt
- 109/cag_par
- 109/cag_pars
- 109/cpdprg1
- 109/cpdprg3
- 109/format.ased
- 109/format.temp
- 109/pdata/
- 109/pdata/1/
- 109/pdata/1/clevels
- 109/pdata/1/outd
- 109/pdata/1/proc
- 109/pdata/1/proc2
- 109/pdata/1/proc2s
- 109/pdata/1/proc3
- 109/pdata/1/proc3s
- 109/pdata/1/procs
- 109/pdata/1/title
- 109/pulseprogram
- 109/scon
- 109/scon2
- 109/ser
- 109/spnam1
- 109/spnam2
- 109/spnam3
- 109/spnam5
- 109/spnam7
- 109/spnam8
- 109/spnam9
- 109/uxnmr.par
