# Supplementary material for: Phosphorylation in intrinsically disordered regions regulates the activity of Neurogenin2
Source: BMC Biochem. 2014 Nov 6;15:24. doi: 10.1186/s12858-014-0024-3 (PMC4422318; doi:10.1186/s12858-014-0024-3)
Supplement: Additional file 5: — 3D NMR dataset. Raw data for 3D NMR experiments. [file s12858-014-0024-3-S5.zip › 109/acqu2]

##TITLE= Parameter file, TOPSPIN		Version 2.1
##JCAMPDX= 5.0
##DATATYPE= Parameter Values
##NPOINTS= 4	$$ modification sequence number
##ORIGIN= Bruker BioSpin GmbH
##OWNER= liquidnmr
$$ 2011-07-05 14:11:28.628 +0200  liquidnmr@600nmrpcl.pasteur-lille.fr
$$ /opt/data/nmr1/nmr/6GM_13C15N_neurogenin/109/acqu2
$$ process /opt/topspin2.1//prog/mod/dataserver
##$BF1= 60.810645
##$FnMODE= 5
##$NUC1= <15N>
##$O1= 7236.466755
##$SFO1= 60.817881466755
##$SW= 24.9129206982945
##$SW_h= 1515.15146991097
##$TD= 64
##END=
