# Supplementary material for: Phosphorylation in intrinsically disordered regions regulates the activity of Neurogenin2
Source: BMC Biochem. 2014 Nov 6;15:24. doi: 10.1186/s12858-014-0024-3 (PMC4422318; doi:10.1186/s12858-014-0024-3)
Supplement: Additional file 5: — 3D NMR dataset. Raw data for 3D NMR experiments. [file s12858-014-0024-3-S5.zip › 109/cpdprg1]

1 pcpd*3.556:0 
  pcpd*4.556:180
  pcpd*3.222:0 
  pcpd*3.167:180
  pcpd*0.333:0 
  pcpd*2.722:180
  pcpd*4.167:0 
  pcpd*2.944:180
  pcpd*4.111:0 
  pcpd*3.556:180
  pcpd*4.556:0 
  pcpd*3.222:180
  pcpd*3.167:0 
  pcpd*0.333:180
  pcpd*2.722:0 
  pcpd*4.167:180
  pcpd*2.944:0 
  pcpd*4.111:180
  pcpd*3.556:180
  pcpd*4.556:0 
  pcpd*3.222:180
  pcpd*3.167:0 
  pcpd*0.333:180
  pcpd*2.722:0 
  pcpd*4.167:180
  pcpd*2.944:0 
  pcpd*4.111:180
  pcpd*3.556:0 
  pcpd*4.556:180
  pcpd*3.222:0 
  pcpd*3.167:180
  pcpd*0.333:0 
  pcpd*2.722:180
  pcpd*4.167:0 
  pcpd*2.944:180
  pcpd*4.111:0 
  jump to 1
