# Supplementary material for: Phosphorylation in intrinsically disordered regions regulates the activity of Neurogenin2
Source: BMC Biochem. 2014 Nov 6;15:24. doi: 10.1186/s12858-014-0024-3 (PMC4422318; doi:10.1186/s12858-014-0024-3)
Supplement: Additional file 5: — 3D NMR dataset. Raw data for 3D NMR experiments. [file s12858-014-0024-3-S5.zip › 109/format.ased]

EDIT_PAR COMMAND FILE

DI_MODE         LONG
ED_ENTRY        ACQU
ORDER           FILE


HEADER		"F2 - Acquisition Parameters"
NAME		PULPROG
END
NAME		TD
END
NAME		NS
END
NAME		DS
END
T_NAME		SWH
		TYPE	R32
		CLASS	ACQU
		SUBRANGE 0.0 1e38
		REL	"SWH=SW*SFO1"
		INV_REL "SW=SWH/SFO1"
		UNIT	"Hz"
		FORMAT	"%14.2f Hz"
		TEXT	"sweep width in Hz"
END
T_NAME          AQ
		TYPE	R32
		CLASS	ACQU
		SUBRANGE 0.0 1e38
		REL	"AQ=aqcalc(SW,SFO1,TD,DIGTYP)"
		INV_REL	"TD=tdcalc(SW,SFO1,1.0e6*AQ,DIGTYP)"
		UNIT	"sec"
		FORMAT	"%14.7f sec"
                TEXT	"acquisition time"
END
NAME		RG
END
T_NAME          DW
		TYPE	R32
		CLASS	ACQU
		SUBRANGE 0.0 1e38
		REL	"DW=1/(2*SW*SFO1)"
		INV_REL	"SW=1000000/(2*(0.005+DW)*SFO1)"
		UNIT	"usec"
		FORMAT	"%14.3f usec"
		TEXT	"dwell time "
END
NAME		DE
		FORMAT	"%14.2f usec"
END
T_NAME		d0
		TYPE	R32
		SUBRANGE 0.0 1e8
		CLASS	ACQU
		REL	"d0=3u"
		INV_REL	"D[0]=d0"
		UNIT	"sec"
		TEXT	"d0=3u"
		FORMAT	"%14.8f sec"
		NONEDIT
END
T_NAME		D1
		TYPE	R32
		CLASS	ACQU
		SUBRANGE 0.0 1e38
		REL	"D1=D[1]"
		INV_REL	"D[1]=D1"
		UNIT	"sec"
		FORMAT	"%14.8f sec"
TEXT		"relaxation delay; 1-5 * T1"
END
T_NAME		d10
		TYPE	R32
		SUBRANGE 0.0 1e8
		CLASS	ACQU
		REL	"d10=d23/2-p14/2"
		INV_REL	"D[0]=d10"
		UNIT	"sec"
		TEXT	"d10=d23/2-p14/2"
		FORMAT	"%14.8f sec"
		NONEDIT
END
T_NAME		d11
		TYPE	R32
		SUBRANGE 0.0 1e8
		CLASS	ACQU
		REL	"d11=30m"
		INV_REL	"D[0]=d11"
		UNIT	"sec"
		TEXT	"d11=30m"
		FORMAT	"%14.8f sec"
		NONEDIT
END
T_NAME		D13
		TYPE	R32
		CLASS	ACQU
		SUBRANGE 0.0 1e38
		REL	"D13=D[13]"
		INV_REL	"D[13]=D13"
		UNIT	"sec"
		FORMAT	"%14.8f sec"
TEXT		"short delay                                      [4 usec]"
END
T_NAME		D16
		TYPE	R32
		CLASS	ACQU
		SUBRANGE 0.0 1e38
		REL	"D16=D[16]"
		INV_REL	"D[16]=D16"
		UNIT	"sec"
		FORMAT	"%14.8f sec"
TEXT		"delay for homospoil/gradient recovery"
END
T_NAME		d21
		TYPE	R32
		SUBRANGE 0.0 1e8
		CLASS	ACQU
		REL	"d21=5.5m"
		INV_REL	"D[0]=d21"
		UNIT	"sec"
		TEXT	"d21=5.5m"
		FORMAT	"%14.8f sec"
		NONEDIT
END
T_NAME		d22
		TYPE	R32
		SUBRANGE 0.0 1e8
		CLASS	ACQU
		REL	"d22=4m"
		INV_REL	"D[0]=d22"
		UNIT	"sec"
		TEXT	"d22=4m"
		FORMAT	"%14.8f sec"
		NONEDIT
END
T_NAME		d23
		TYPE	R32
		SUBRANGE 0.0 1e8
		CLASS	ACQU
		REL	"d23=12m"
		INV_REL	"D[0]=d23"
		UNIT	"sec"
		TEXT	"d23=12m"
		FORMAT	"%14.8f sec"
		NONEDIT
END
T_NAME		d26
		TYPE	R32
		SUBRANGE 0.0 1e8
		CLASS	ACQU
		REL	"d26=2.3m"
		INV_REL	"D[0]=d26"
		UNIT	"sec"
		TEXT	"d26=2.3m"
		FORMAT	"%14.8f sec"
		NONEDIT
END
T_NAME		d29
		TYPE	R32
		SUBRANGE 0.0 1e8
		CLASS	ACQU
		REL	"d29=d23/2-p14/2-p26-d21-4u"
		INV_REL	"D[0]=d29"
		UNIT	"sec"
		TEXT	"d29=d23/2-p14/2-p26-d21-4u"
		FORMAT	"%14.8f sec"
		NONEDIT
END
T_NAME		d30
		TYPE	R32
		SUBRANGE 0.0 1e8
		CLASS	ACQU
		REL	"d30=d23/2-p14/2"
		INV_REL	"D[0]=d30"
		UNIT	"sec"
		TEXT	"d30=d23/2-p14/2"
		FORMAT	"%14.8f sec"
		NONEDIT
END
T_NAME		DELTA1
		TYPE	R32
		SUBRANGE 0.0 1e8
		CLASS	ACQU
		REL	"DELTA1=d23-d21-p26"
		INV_REL	"D[0]=DELTA1"
		UNIT	"sec"
		TEXT	"DELTA1=d23-d21-p26"
		FORMAT	"%14.8f sec"
		NONEDIT
END
T_NAME		DELTA2
		TYPE	R32
		SUBRANGE 0.0 1e8
		CLASS	ACQU
		REL	"DELTA2=d22-p14-4u"
		INV_REL	"D[0]=DELTA2"
		UNIT	"sec"
		TEXT	"DELTA2=d22-p14-4u"
		FORMAT	"%14.8f sec"
		NONEDIT
END
T_NAME		DELTA3
		TYPE	R32
		SUBRANGE 0.0 1e8
		CLASS	ACQU
		REL	"DELTA3=d0*2+larger(p14,p22)-p14"
		INV_REL	"D[0]=DELTA3"
		UNIT	"sec"
		TEXT	"DELTA3=d0*2+larger(p14,p22)-p14"
		FORMAT	"%14.8f sec"
		NONEDIT
END
T_NAME		DELTA4
		TYPE	R32
		SUBRANGE 0.0 1e8
		CLASS	ACQU
		REL	"DELTA4=d26-p16-d16-p11-12u"
		INV_REL	"D[0]=DELTA4"
		UNIT	"sec"
		TEXT	"DELTA4=d26-p16-d16-p11-12u"
		FORMAT	"%14.8f sec"
		NONEDIT
END
T_NAME		in0
		TYPE	R32
		SUBRANGE 0.0 1e8
		CLASS	ACQU
		REL	"in0=inf1/2"
		INV_REL	"D[0]=in0"
		UNIT	"sec"
		TEXT	"in0=inf1/2"
		FORMAT	"%14.8f sec"
		NONEDIT
END
T_NAME		in10
		TYPE	R32
		SUBRANGE 0.0 1e8
		CLASS	ACQU
		REL	"in10=inf2/4"
		INV_REL	"D[0]=in10"
		UNIT	"sec"
		TEXT	"in10=inf2/4"
		FORMAT	"%14.8f sec"
		NONEDIT
END
T_NAME		in29
		TYPE	R32
		SUBRANGE 0.0 1e8
		CLASS	ACQU
		REL	"in29=in10"
		INV_REL	"D[0]=in29"
		UNIT	"sec"
		TEXT	"in29=in10"
		FORMAT	"%14.8f sec"
		NONEDIT
END
T_NAME		in30
		TYPE	R32
		SUBRANGE 0.0 1e8
		CLASS	ACQU
		REL	"in30=in10"
		INV_REL	"D[0]=in30"
		UNIT	"sec"
		TEXT	"in30=in10"
		FORMAT	"%14.8f sec"
		NONEDIT
END
T_NAME		INF1
		TYPE	R64
		CLASS	ACQU
		SUBRANGE 0.0 1e38
		REL	"INF1=INF[1]"
		INV_REL	"INF[1]=INF1"
		UNIT	"usec"
		FORMAT	"%14.2f usec"
TEXT		"1/SW(CO) = 2 * DW(CO)"
		NONEDIT
END
T_NAME		INF2
		TYPE	R64
		CLASS	ACQU
		SUBRANGE 0.0 1e38
		REL	"INF2=INF[2]"
		INV_REL	"INF[2]=INF2"
		UNIT	"usec"
		FORMAT	"%14.2f usec"
TEXT		"1/SW(N) = 2 * DW(N)"
		NONEDIT
END
T_NAME		ST1CNT
		TYPE	I32
		SUBRANGE 0 2147483647
		CLASS	ACQU
		REL	"ST1CNT = td1 / (2)"
		INV_REL	"D[0]=ST1CNT"
		UNIT	"no"
		TEXT	"ST1CNT = td1 / (2)"
		FORMAT	"%14d"
		NONEDIT
END
T_NAME		ST2CNT
		TYPE	I32
		SUBRANGE 0 2147483647
		CLASS	ACQU
		REL	"ST2CNT = td2 / (2)"
		INV_REL	"D[0]=ST2CNT"
		UNIT	"no"
		TEXT	"ST2CNT = td2 / (2)"
		FORMAT	"%14d"
		NONEDIT
END
HEADER		"======== CHANNEL f1 ========"
NAME		CPDPRG1
		TEXT	"file name for cpd1"
END
NAME		NUC1
		NONEDIT
		TEXT	"nucleus for channel 1"
END
T_NAME		P1
		TYPE	R32
		CLASS	ACQU
		SUBRANGE 0.0 1.0e10
		REL	"P1=P[1]"
		INV_REL	"P[1]=P1"
		UNIT	"usec"
		FORMAT	"%14.2f usec"
TEXT		"f1 channel -  90 degree high power pulse"
END
T_NAME		p2
		TYPE	R32
		SUBRANGE -1e38 1e38
		CLASS	ACQU
		REL	"p2=p1*2"
		INV_REL	"D[0]=p2"
		UNIT	"usec"
		TEXT	"p2=p1*2"
		FORMAT	"%14.2f usec"
		NONEDIT
END
T_NAME		P11
		TYPE	R32
		CLASS	ACQU
		SUBRANGE 0.0 1.0e10
		REL	"P11=P[11]"
		INV_REL	"P[11]=P11"
		UNIT	"usec"
		FORMAT	"%14.2f usec"
TEXT		"f1 channel -  90 degree shaped pulse             [1 msec]"
END
T_NAME		P26
		TYPE	R32
		CLASS	ACQU
		SUBRANGE 0.0 1.0e10
		REL	"P26=P[26]"
		INV_REL	"P[26]=P26"
		UNIT	"usec"
		FORMAT	"%14.2f usec"
TEXT		"f1 channel -  90 degree pulse at pl19"
END
T_NAME		PCPD1
		TYPE	R32
		CLASS	ACQU
		SUBRANGE 0 1e38
		REL	"PCPD1=PCPD[1]"
		INV_REL	"PCPD[1]=PCPD1"
		UNIT	"usec"
		FORMAT	"%14.2f usec"
TEXT		"f1 channel - 90 degree pulse for decoupling sequence"
END
T_NAME		PL0
		TYPE	R32
		CLASS	ACQU
		SUBRANGE -6.0 1e38
		REL	"PL0=PL[0]"
		INV_REL	"PL[0]=PL0"
		UNIT	"dB"
		FORMAT	"%14.2f dB"
TEXT		"120dB"
END
T_NAME		PL1
		TYPE	R32
		CLASS	ACQU
		SUBRANGE -6.0 1e38
		REL	"PL1=PL[1]"
		INV_REL	"PL[1]=PL1"
		UNIT	"dB"
		FORMAT	"%14.2f dB"
TEXT		"f1 channel - power level for pulse (default)"
END
T_NAME		PL19
		TYPE	R32
		CLASS	ACQU
		SUBRANGE -6.0 1e38
		REL	"PL19=PL[19]"
		INV_REL	"PL[19]=PL19"
		UNIT	"dB"
		FORMAT	"%14.2f dB"
TEXT		"f1 channel - power level for CPD/BB decoupling"
END
T_NAME		PL0W
		TYPE	R32
		CLASS	ACQU
		SUBRANGE -6.0 1e38
		REL	"PL0W=12*pow(10.0,(-6-PL[0])/10.0)"
		INV_REL	"PL[0]=-6-4.3425*log(PL0W/12)"
		UNIT	"no"
		FORMAT	"%14.8f W"
TEXT		"120dB"
END
T_NAME		PL1W
		TYPE	R32
		CLASS	ACQU
		SUBRANGE -6.0 1e38
		REL	"PL1W=12*pow(10.0,(-6-PL[1])/10.0)"
		INV_REL	"PL[1]=-6-4.3425*log(PL1W/12)"
		UNIT	"no"
		FORMAT	"%14.8f W"
TEXT		"f1 channel - power level for pulse (default)"
END
T_NAME		PL19W
		TYPE	R32
		CLASS	ACQU
		SUBRANGE -6.0 1e38
		REL	"PL19W=12*pow(10.0,(-6-PL[19])/10.0)"
		INV_REL	"PL[19]=-6-4.3425*log(PL19W/12)"
		UNIT	"no"
		FORMAT	"%14.8f W"
TEXT		"f1 channel - power level for CPD/BB decoupling"
END
NAME		SFO1
		FORMAT	"%14.7f MHz"
		TEXT	"frequency of observe channel"
END
T_NAME		SP1
		TYPE	R32
		CLASS	ACQU
		SUBRANGE -6.0 120
		REL	"SP1=SP[1]"
		INV_REL	"SP[1]=SP1"
		UNIT	"dB"
		FORMAT	"%14.2f dB"
TEXT		"f1 channel - shaped pulse  90 degree  (H2O on resonance)"
END
T_NAME		SP1W
		TYPE	R32
		CLASS	ACQU
		SUBRANGE -6.0 1e38
		REL	"SP1W=12*pow(10.0,(-6-SP[1])/10.0)"
		INV_REL	"SP[1]=-6-4.3425*log(SP1W/12)"
		UNIT	"no"
		FORMAT	"%14.8f W"
TEXT		"f1 channel - shaped pulse  90 degree  (H2O on resonance)"
END
NAME		SPNAM1
		TEXT	"file name for sp0"
END
T_NAME		SPOAL1
		TYPE	R32
		CLASS	ACQU
		SUBRANGE -1.0 1.0
		REL	"SPOAL1=SPOAL[1]"
		INV_REL	"SPOAL[1]=SPOAL1"
		FORMAT	"%14.3f"
		TEXT	"phase alignment of freq. offset in SP1"
END
T_NAME		SPOFFS1
		TYPE	R32
		CLASS	ACQU
		SUBRANGE -1e38 1e38
		REL	"SPOFFS1=SPOFFS[1]"
		INV_REL	"SPOFFS[1]=SPOFFS1"
		UNIT	"Hz"
		FORMAT	"%14.2f Hz"
		TEXT	"offset frequency for SP1"
END
HEADER		"======== CHANNEL f2 ========"
T_NAME		CNST21
		TYPE	R32
		CLASS	ACQU
		SUBRANGE -1e38 1e38
		REL	"CNST21=CNST[21]"
		INV_REL	"CNST[21]=CNST21"
		FORMAT	"%14.7f"
TEXT		"CO chemical shift (offset, in ppm)"
END
T_NAME		CNST22
		TYPE	R32
		CLASS	ACQU
		SUBRANGE -1e38 1e38
		REL	"CNST22=CNST[22]"
		INV_REL	"CNST[22]=CNST22"
		FORMAT	"%14.7f"
TEXT		"Calpha chemical shift (offset, in ppm)"
END
NAME		NUC2
		NONEDIT
		TEXT	"nucleus for channel 2"
END
T_NAME		P13
		TYPE	R32
		CLASS	ACQU
		SUBRANGE 0.0 1.0e10
		REL	"P13=P[13]"
		INV_REL	"P[13]=P13"
		UNIT	"usec"
		FORMAT	"%14.2f usec"
TEXT		"f2 channel -  90 degree shaped pulse"
END
T_NAME		P14
		TYPE	R32
		CLASS	ACQU
		SUBRANGE 0.0 1.0e10
		REL	"P14=P[14]"
		INV_REL	"P[14]=P14"
		UNIT	"usec"
		FORMAT	"%14.2f usec"
TEXT		"f2 channel - 180 degree shaped pulse"
END
T_NAME		P24
		TYPE	R32
		CLASS	ACQU
		SUBRANGE 0.0 1.0e10
		REL	"P24=P[24]"
		INV_REL	"P[24]=P24"
		UNIT	"usec"
		FORMAT	"%14.2f usec"
TEXT		"f2 channel - 180 degree shaped pulse (sp9)"
END
T_NAME		PL2
		TYPE	R32
		CLASS	ACQU
		SUBRANGE -6.0 1e38
		REL	"PL2=PL[2]"
		INV_REL	"PL[2]=PL2"
		UNIT	"dB"
		FORMAT	"%14.2f dB"
		TEXT	"power PL2 "
END
T_NAME		PL2W
		TYPE	R32
		CLASS	ACQU
		SUBRANGE -6.0 1e38
		REL	"PL2W=30*pow(10.0,(-6-PL[2])/10.0)"
		INV_REL	"PL[2]=-6-4.3425*log(PL2W/30)"
		UNIT	"no"
		FORMAT	"%14.8f W"
		TEXT	"power PL2 in W"
END
NAME		SFO2
		FORMAT	"%14.7f MHz"
		TEXT	"frequency of observe channel"
END
T_NAME		SP2
		TYPE	R32
		CLASS	ACQU
		SUBRANGE -6.0 120
		REL	"SP2=SP[2]"
		INV_REL	"SP[2]=SP2"
		UNIT	"dB"
		FORMAT	"%14.2f dB"
TEXT		"f2 channel - shaped pulse  90 degree  (on resonance)"
END
T_NAME		SP3
		TYPE	R32
		CLASS	ACQU
		SUBRANGE -6.0 120
		REL	"SP3=SP[3]"
		INV_REL	"SP[3]=SP3"
		UNIT	"dB"
		FORMAT	"%14.2f dB"
TEXT		"f2 channel - shaped pulse 180 degree  (on resonance)"
END
T_NAME		SP5
		TYPE	R32
		CLASS	ACQU
		SUBRANGE -6.0 120
		REL	"SP5=SP[5]"
		INV_REL	"SP[5]=SP5"
		UNIT	"dB"
		FORMAT	"%14.2f dB"
TEXT		"f2 channel - shaped pulse 180 degree  (C=O off resonance)"
END
T_NAME		SP7
		TYPE	R32
		CLASS	ACQU
		SUBRANGE -6.0 120
		REL	"SP7=SP[7]"
		INV_REL	"SP[7]=SP7"
		UNIT	"dB"
		FORMAT	"%14.2f dB"
TEXT		"f2 channel - shaped pulse 180 degree  (Ca off resonance)"
END
T_NAME		SP8
		TYPE	R32
		CLASS	ACQU
		SUBRANGE -6.0 120
		REL	"SP8=SP[8]"
		INV_REL	"SP[8]=SP8"
		UNIT	"dB"
		FORMAT	"%14.2f dB"
TEXT		"f2 channel - shaped pulse  90 degree  (on resonance)"
END
T_NAME		SP9
		TYPE	R32
		CLASS	ACQU
		SUBRANGE -6.0 120
		REL	"SP9=SP[9]"
		INV_REL	"SP[9]=SP9"
		UNIT	"dB"
		FORMAT	"%14.2f dB"
TEXT		"f2 channel - shaped pulse 180 degree  (Ca on resonance)"
END
T_NAME		SP2W
		TYPE	R32
		CLASS	ACQU
		SUBRANGE -6.0 1e38
		REL	"SP2W=30*pow(10.0,(-6-SP[2])/10.0)"
		INV_REL	"SP[2]=-6-4.3425*log(SP2W/30)"
		UNIT	"no"
		FORMAT	"%14.8f W"
TEXT		"f2 channel - shaped pulse  90 degree  (on resonance)"
END
T_NAME		SP3W
		TYPE	R32
		CLASS	ACQU
		SUBRANGE -6.0 1e38
		REL	"SP3W=30*pow(10.0,(-6-SP[3])/10.0)"
		INV_REL	"SP[3]=-6-4.3425*log(SP3W/30)"
		UNIT	"no"
		FORMAT	"%14.8f W"
TEXT		"f2 channel - shaped pulse 180 degree  (on resonance)"
END
T_NAME		SP5W
		TYPE	R32
		CLASS	ACQU
		SUBRANGE -6.0 1e38
		REL	"SP5W=30*pow(10.0,(-6-SP[5])/10.0)"
		INV_REL	"SP[5]=-6-4.3425*log(SP5W/30)"
		UNIT	"no"
		FORMAT	"%14.8f W"
TEXT		"f2 channel - shaped pulse 180 degree  (C=O off resonance)"
END
T_NAME		SP7W
		TYPE	R32
		CLASS	ACQU
		SUBRANGE -6.0 1e38
		REL	"SP7W=30*pow(10.0,(-6-SP[7])/10.0)"
		INV_REL	"SP[7]=-6-4.3425*log(SP7W/30)"
		UNIT	"no"
		FORMAT	"%14.8f W"
TEXT		"f2 channel - shaped pulse 180 degree  (Ca off resonance)"
END
T_NAME		SP8W
		TYPE	R32
		CLASS	ACQU
		SUBRANGE -6.0 1e38
		REL	"SP8W=30*pow(10.0,(-6-SP[8])/10.0)"
		INV_REL	"SP[8]=-6-4.3425*log(SP8W/30)"
		UNIT	"no"
		FORMAT	"%14.8f W"
TEXT		"f2 channel - shaped pulse  90 degree  (on resonance)"
END
T_NAME		SP9W
		TYPE	R32
		CLASS	ACQU
		SUBRANGE -6.0 1e38
		REL	"SP9W=30*pow(10.0,(-6-SP[9])/10.0)"
		INV_REL	"SP[9]=-6-4.3425*log(SP9W/30)"
		UNIT	"no"
		FORMAT	"%14.8f W"
TEXT		"f2 channel - shaped pulse 180 degree  (Ca on resonance)"
END
NAME		SPNAM2
		TEXT	"file name for sp0"
END
NAME		SPNAM3
		TEXT	"file name for sp0"
END
NAME		SPNAM5
		TEXT	"file name for sp0"
END
NAME		SPNAM7
		TEXT	"file name for sp0"
END
NAME		SPNAM8
		TEXT	"file name for sp0"
END
NAME		SPNAM9
		TEXT	"file name for sp0"
END
T_NAME		SPOAL2
		TYPE	R32
		CLASS	ACQU
		SUBRANGE -1.0 1.0
		REL	"SPOAL2=SPOAL[2]"
		INV_REL	"SPOAL[2]=SPOAL2"
		FORMAT	"%14.3f"
		TEXT	"phase alignment of freq. offset in SP2"
END
T_NAME		SPOAL3
		TYPE	R32
		CLASS	ACQU
		SUBRANGE -1.0 1.0
		REL	"SPOAL3=SPOAL[3]"
		INV_REL	"SPOAL[3]=SPOAL3"
		FORMAT	"%14.3f"
		TEXT	"phase alignment of freq. offset in SP3"
END
T_NAME		SPOAL5
		TYPE	R32
		CLASS	ACQU
		SUBRANGE -1.0 1.0
		REL	"SPOAL5=SPOAL[5]"
		INV_REL	"SPOAL[5]=SPOAL5"
		FORMAT	"%14.3f"
		TEXT	"phase alignment of freq. offset in SP5"
END
T_NAME		SPOAL7
		TYPE	R32
		CLASS	ACQU
		SUBRANGE -1.0 1.0
		REL	"SPOAL7=SPOAL[7]"
		INV_REL	"SPOAL[7]=SPOAL7"
		FORMAT	"%14.3f"
		TEXT	"phase alignment of freq. offset in SP7"
END
T_NAME		SPOAL8
		TYPE	R32
		CLASS	ACQU
		SUBRANGE -1.0 1.0
		REL	"SPOAL8=SPOAL[8]"
		INV_REL	"SPOAL[8]=SPOAL8"
		FORMAT	"%14.3f"
		TEXT	"phase alignment of freq. offset in SP8"
END
T_NAME		SPOAL9
		TYPE	R32
		CLASS	ACQU
		SUBRANGE -1.0 1.0
		REL	"SPOAL9=SPOAL[9]"
		INV_REL	"SPOAL[9]=SPOAL9"
		FORMAT	"%14.3f"
		TEXT	"phase alignment of freq. offset in SP9"
END
T_NAME		spoffs2
		TYPE	R32
		SUBRANGE -1e38 1e38
		CLASS	ACQU
		REL	"spoffs2=0"
		INV_REL	"D[0]=spoffs2"
		UNIT	"Hz"
		TEXT	"spoffs2=0"
		FORMAT	"%14.2f Hz"
		NONEDIT
END
T_NAME		spoffs3
		TYPE	R32
		SUBRANGE -1e38 1e38
		CLASS	ACQU
		REL	"spoffs3=0"
		INV_REL	"D[0]=spoffs3"
		UNIT	"Hz"
		TEXT	"spoffs3=0"
		FORMAT	"%14.2f Hz"
		NONEDIT
END
T_NAME		spoffs5
		TYPE	R32
		SUBRANGE -1e38 1e38
		CLASS	ACQU
		REL	"spoffs5=bf2*((cnst21-cnst22)/1000000)"
		INV_REL	"D[0]=spoffs5"
		UNIT	"Hz"
		TEXT	"spoffs5=bf2*((cnst21-cnst22)/1000000)"
		FORMAT	"%14.2f Hz"
		NONEDIT
END
T_NAME		spoffs7
		TYPE	R32
		SUBRANGE -1e38 1e38
		CLASS	ACQU
		REL	"spoffs7=bf2*((cnst22-cnst21)/1000000)"
		INV_REL	"D[0]=spoffs7"
		UNIT	"Hz"
		TEXT	"spoffs7=bf2*((cnst22-cnst21)/1000000)"
		FORMAT	"%14.2f Hz"
		NONEDIT
END
T_NAME		spoffs8
		TYPE	R32
		SUBRANGE -1e38 1e38
		CLASS	ACQU
		REL	"spoffs8=0"
		INV_REL	"D[0]=spoffs8"
		UNIT	"Hz"
		TEXT	"spoffs8=0"
		FORMAT	"%14.2f Hz"
		NONEDIT
END
T_NAME		spoffs9
		TYPE	R32
		SUBRANGE -1e38 1e38
		CLASS	ACQU
		REL	"spoffs9=0"
		INV_REL	"D[0]=spoffs9"
		UNIT	"Hz"
		TEXT	"spoffs9=0"
		FORMAT	"%14.2f Hz"
		NONEDIT
END
HEADER		"======== CHANNEL f3 ========"
NAME		CPDPRG3
		TEXT	"file name for cpd3"
END
NAME		NUC3
		NONEDIT
		TEXT	"nucleus for channel 3"
END
T_NAME		P21
		TYPE	R32
		CLASS	ACQU
		SUBRANGE 0.0 1.0e10
		REL	"P21=P[21]"
		INV_REL	"P[21]=P21"
		UNIT	"usec"
		FORMAT	"%14.2f usec"
TEXT		"f3 channel -  90 degree high power pulse"
END
T_NAME		p22
		TYPE	R32
		SUBRANGE -1e38 1e38
		CLASS	ACQU
		REL	"p22=p21*2"
		INV_REL	"D[0]=p22"
		UNIT	"usec"
		TEXT	"p22=p21*2"
		FORMAT	"%14.2f usec"
		NONEDIT
END
T_NAME		PCPD3
		TYPE	R32
		CLASS	ACQU
		SUBRANGE 0 1e38
		REL	"PCPD3=PCPD[3]"
		INV_REL	"PCPD[3]=PCPD3"
		UNIT	"usec"
		FORMAT	"%14.2f usec"
TEXT		"f3 channel - 90 degree pulse for decoupling sequence"
END
T_NAME		PL3
		TYPE	R32
		CLASS	ACQU
		SUBRANGE -6.0 1e38
		REL	"PL3=PL[3]"
		INV_REL	"PL[3]=PL3"
		UNIT	"dB"
		FORMAT	"%14.2f dB"
TEXT		"f3 channel - power level for pulse (default)"
END
T_NAME		PL16
		TYPE	R32
		CLASS	ACQU
		SUBRANGE -6.0 1e38
		REL	"PL16=PL[16]"
		INV_REL	"PL[16]=PL16"
		UNIT	"dB"
		FORMAT	"%14.2f dB"
TEXT		"f3 channel - power level for CPD/BB decoupling"
END
T_NAME		PL3W
		TYPE	R32
		CLASS	ACQU
		SUBRANGE -6.0 1e38
		REL	"PL3W=65*pow(10.0,(-6-PL[3])/10.0)"
		INV_REL	"PL[3]=-6-4.3425*log(PL3W/65)"
		UNIT	"no"
		FORMAT	"%14.8f W"
TEXT		"f3 channel - power level for pulse (default)"
END
T_NAME		PL16W
		TYPE	R32
		CLASS	ACQU
		SUBRANGE -6.0 1e38
		REL	"PL16W=65*pow(10.0,(-6-PL[16])/10.0)"
		INV_REL	"PL[16]=-6-4.3425*log(PL16W/65)"
		UNIT	"no"
		FORMAT	"%14.8f W"
TEXT		"f3 channel - power level for CPD/BB decoupling"
END
NAME		SFO3
		FORMAT	"%14.7f MHz"
		TEXT	"frequency of observe channel"
END
HEADER		"====== GRADIENT CHANNEL ====="
NAME		GPNAM1
TEXT		"SINE.100"
END
NAME		GPNAM2
TEXT		"SINE.100"
END
NAME		GPNAM3
TEXT		"SINE.100"
END
NAME		GPNAM4
TEXT		"SINE.100"
END
T_NAME		GPZ1
		TYPE	R32
		CLASS	ACQU
		SUBRANGE -100.0 100.0
		REL	"GPZ1=GPZ[1]"
		INV_REL	"GPZ[1]=GPZ1"
		UNIT	"%"
		FORMAT	"%14.2f %"
TEXT		"50%"
END
T_NAME		GPZ2
		TYPE	R32
		CLASS	ACQU
		SUBRANGE -100.0 100.0
		REL	"GPZ2=GPZ[2]"
		INV_REL	"GPZ[2]=GPZ2"
		UNIT	"%"
		FORMAT	"%14.2f %"
TEXT		"40%"
END
T_NAME		GPZ3
		TYPE	R32
		CLASS	ACQU
		SUBRANGE -100.0 100.0
		REL	"GPZ3=GPZ[3]"
		INV_REL	"GPZ[3]=GPZ3"
		UNIT	"%"
		FORMAT	"%14.2f %"
TEXT		"60%"
END
T_NAME		GPZ4
		TYPE	R32
		CLASS	ACQU
		SUBRANGE -100.0 100.0
		REL	"GPZ4=GPZ[4]"
		INV_REL	"GPZ[4]=GPZ4"
		UNIT	"%"
		FORMAT	"%14.2f %"
TEXT		"30%"
END
T_NAME		P16
		TYPE	R32
		CLASS	ACQU
		SUBRANGE 0.0 1.0e10
		REL	"P16=P[16]"
		INV_REL	"P[16]=P16"
		UNIT	"usec"
		FORMAT	"%14.2f usec"
TEXT		"homospoil/gradient pulse                         [1 msec]"
END
