# Supplementary material for: Phosphorylation in intrinsically disordered regions regulates the activity of Neurogenin2
Source: BMC Biochem. 2014 Nov 6;15:24. doi: 10.1186/s12858-014-0024-3 (PMC4422318; doi:10.1186/s12858-014-0024-3)
Supplement: Additional file 5: — 3D NMR dataset. Raw data for 3D NMR experiments. [file s12858-014-0024-3-S5.zip › 109/pdata/1/title]

IL/GM/Guy 600MHz + cryosonde: le 30/06/2011
15N-13C-neurogenin-GSTphosphorylated by CDK2/CycA3
100uM in 500ul  Tp Tris 25mM NaCl 50mM pH=6.80; + 5% D2O + reference
Te=277K (correction ON)
hncacogpwg3d
2048x64x80 points, 13.9790x24.9129x14.9226 ppm (1H x 15N x 13C), NS=8, DS=128, 
RG=575, D1=1.00s, O1=2819.05Hz, O2P=175.212ppm, O3P=119.000ppm
experiment time = 14h 14min 36sec
