# Supplementary material for: Phosphorylation in intrinsically disordered regions regulates the activity of Neurogenin2
Source: BMC Biochem. 2014 Nov 6;15:24. doi: 10.1186/s12858-014-0024-3 (PMC4422318; doi:10.1186/s12858-014-0024-3)
Supplement: Additional file 5: — 3D NMR dataset. Raw data for 3D NMR experiments. [file s12858-014-0024-3-S5.zip › 109/spnam3]

##TITLE= Q3
##JCAMP-DX= 5.00 Bruker JCAMP library
##DATA TYPE= Shape Data
##ORIGIN= Bruker BioSpin GmbH
##OWNER= <demo>
##DATE= 2005/09/22
##TIME= 17:49:43
##$SHAPE_PARAMETERS= Type: GaussCascadeQ3
##MINX= 3.116348E-02
##MAXX= 1.000029E02
##MINY= 0.000000E00
##MAXY= 1.800000E02
##$SHAPE_EXMODE= Universal180
##$SHAPE_TOTROT= 1.800000E02
##$SHAPE_TYPE= Refocussing
##$SHAPE_USER_DEF= 
##$SHAPE_REPHFAC= 
##$SHAPE_BWFAC= 3.410000E00
##$SHAPE_BWFAC50= 
##$SHAPE_INTEGFAC= 1.514799E-01
##$SHAPE_MODE= 0
##NPOINTS= 1000
##XYPOINTS= (XY..XY)
3.116348E-02, 1.800000E02
3.283623E-02, 1.800000E02
3.459285E-02, 1.800000E02
3.643720E-02, 1.800000E02
3.837331E-02, 1.800000E02
4.040539E-02, 1.800000E02
4.253780E-02, 1.800000E02
4.477508E-02, 1.800000E02
4.712196E-02, 1.800000E02
4.958337E-02, 1.800000E02
5.216443E-02, 1.800000E02
5.487044E-02, 1.800000E02
5.770696E-02, 1.800000E02
6.067972E-02, 1.800000E02
6.379470E-02, 1.800000E02
6.705812E-02, 1.800000E02
7.047640E-02, 1.800000E02
7.405627E-02, 1.800000E02
7.780465E-02, 1.800000E02
8.172877E-02, 1.800000E02
8.583611E-02, 1.800000E02
9.013445E-02, 1.800000E02
9.463183E-02, 1.800000E02
9.933661E-02, 1.800000E02
1.042574E-01, 1.800000E02
1.094033E-01, 1.800000E02
1.147835E-01, 1.800000E02
1.204077E-01, 1.800000E02
1.262859E-01, 1.800000E02
1.324284E-01, 1.800000E02
1.388458E-01, 1.800000E02
1.455493E-01, 1.800000E02
1.525504E-01, 1.800000E02
1.598609E-01, 1.800000E02
1.674930E-01, 1.800000E02
1.754595E-01, 1.800000E02
1.837734E-01, 1.800000E02
1.924483E-01, 1.800000E02
2.014983E-01, 1.800000E02
2.109377E-01, 1.800000E02
2.207815E-01, 1.800000E02
2.310452E-01, 1.800000E02
2.417446E-01, 1.800000E02
2.528962E-01, 1.800000E02
2.645169E-01, 1.800000E02
2.766243E-01, 1.800000E02
2.892364E-01, 1.800000E02
3.023717E-01, 1.800000E02
3.160494E-01, 1.800000E02
3.302893E-01, 1.800000E02
3.451118E-01, 1.800000E02
3.605377E-01, 1.800000E02
3.765886E-01, 1.800000E02
3.932869E-01, 1.800000E02
4.106552E-01, 1.800000E02
4.287172E-01, 1.800000E02
4.474971E-01, 1.800000E02
4.670196E-01, 1.800000E02
4.873105E-01, 1.800000E02
5.083958E-01, 1.800000E02
5.303028E-01, 1.800000E02
5.530591E-01, 1.800000E02
5.766932E-01, 1.800000E02
6.012343E-01, 1.800000E02
6.267126E-01, 1.800000E02
6.531587E-01, 1.800000E02
6.806043E-01, 1.800000E02
7.090817E-01, 1.800000E02
7.386243E-01, 1.800000E02
7.692661E-01, 1.800000E02
8.010419E-01, 1.800000E02
8.339875E-01, 1.800000E02
8.681396E-01, 1.800000E02
9.035355E-01, 1.800000E02
9.402136E-01, 1.800000E02
9.782133E-01, 1.800000E02
1.017575E00, 1.800000E02
1.058338E00, 1.800000E02
1.100547E00, 1.800000E02
1.144243E00, 1.800000E02
1.189470E00, 1.800000E02
1.236274E00, 1.800000E02
1.284699E00, 1.800000E02
1.334792E00, 1.800000E02
1.386602E00, 1.800000E02
1.440176E00, 1.800000E02
1.495564E00, 1.800000E02
1.552816E00, 1.800000E02
1.611984E00, 1.800000E02
1.673120E00, 1.800000E02
1.736277E00, 1.800000E02
1.801511E00, 1.800000E02
1.868875E00, 1.800000E02
1.938426E00, 1.800000E02
2.010222E00, 1.800000E02
2.084320E00, 1.800000E02
2.160780E00, 1.800000E02
2.239661E00, 1.800000E02
2.321025E00, 1.800000E02
2.404932E00, 1.800000E02
2.491447E00, 1.800000E02
2.580632E00, 1.800000E02
2.672552E00, 1.800000E02
2.767272E00, 1.800000E02
2.864860E00, 1.800000E02
2.965381E00, 1.800000E02
3.068904E00, 1.800000E02
3.175497E00, 1.800000E02
3.285230E00, 1.800000E02
3.398174E00, 1.800000E02
3.514399E00, 1.800000E02
3.633977E00, 1.800000E02
3.756981E00, 1.800000E02
3.883483E00, 1.800000E02
4.013558E00, 1.800000E02
4.147280E00, 1.800000E02
4.284724E00, 1.800000E02
4.425965E00, 1.800000E02
4.571080E00, 1.800000E02
4.720144E00, 1.800000E02
4.873236E00, 1.800000E02
5.030431E00, 1.800000E02
5.191809E00, 1.800000E02
5.357446E00, 1.800000E02
5.527422E00, 1.800000E02
5.701815E00, 1.800000E02
5.880703E00, 1.800000E02
6.064166E00, 1.800000E02
6.252282E00, 1.800000E02
6.445130E00, 1.800000E02
6.642789E00, 1.800000E02
6.845339E00, 1.800000E02
7.052857E00, 1.800000E02
7.265423E00, 1.800000E02
7.483114E00, 1.800000E02
7.706009E00, 1.800000E02
7.934184E00, 1.800000E02
8.167718E00, 1.800000E02
8.406687E00, 1.800000E02
8.651166E00, 1.800000E02
8.901231E00, 1.800000E02
9.156958E00, 1.800000E02
9.418418E00, 1.800000E02
9.685687E00, 1.800000E02
9.958834E00, 1.800000E02
1.023793E01, 1.800000E02
1.052305E01, 1.800000E02
1.081426E01, 1.800000E02
1.111162E01, 1.800000E02
1.141521E01, 1.800000E02
1.172508E01, 1.800000E02
1.204131E01, 1.800000E02
1.236394E01, 1.800000E02
1.269305E01, 1.800000E02
1.302869E01, 1.800000E02
1.337091E01, 1.800000E02
1.371978E01, 1.800000E02
1.407533E01, 1.800000E02
1.443763E01, 1.800000E02
1.480672E01, 1.800000E02
1.518265E01, 1.800000E02
1.556546E01, 1.800000E02
1.595518E01, 1.800000E02
1.635187E01, 1.800000E02
1.675555E01, 1.800000E02
1.716625E01, 1.800000E02
1.758401E01, 1.800000E02
1.800885E01, 1.800000E02
1.844081E01, 1.800000E02
1.887988E01, 1.800000E02
1.932611E01, 1.800000E02
1.977949E01, 1.800000E02
2.024005E01, 1.800000E02
2.070778E01, 1.800000E02
2.118269E01, 1.800000E02
2.166479E01, 1.800000E02
2.215406E01, 1.800000E02
2.265051E01, 1.800000E02
2.315411E01, 1.800000E02
2.366486E01, 1.800000E02
2.418274E01, 1.800000E02
2.470771E01, 1.800000E02
2.523976E01, 1.800000E02
2.577885E01, 1.800000E02
2.632495E01, 1.800000E02
2.687801E01, 1.800000E02
2.743799E01, 1.800000E02
2.800484E01, 1.800000E02
2.857851E01, 1.800000E02
2.915893E01, 1.800000E02
2.974604E01, 1.800000E02
3.033978E01, 1.800000E02
3.094007E01, 1.800000E02
3.154684E01, 1.800000E02
3.215999E01, 1.800000E02
3.277944E01, 1.800000E02
3.340510E01, 1.800000E02
3.403687E01, 1.800000E02
3.467465E01, 1.800000E02
3.531832E01, 1.800000E02
3.596778E01, 1.800000E02
3.662291E01, 1.800000E02
3.728358E01, 1.800000E02
3.794966E01, 1.800000E02
3.862103E01, 1.800000E02
3.929753E01, 1.800000E02
3.997903E01, 1.800000E02
4.066538E01, 1.800000E02
4.135642E01, 1.800000E02
4.205199E01, 1.800000E02
4.275193E01, 1.800000E02
4.345607E01, 1.800000E02
4.416423E01, 1.800000E02
4.487623E01, 1.800000E02
4.559190E01, 1.800000E02
4.631103E01, 1.800000E02
4.703344E01, 1.800000E02
4.775892E01, 1.800000E02
4.848727E01, 1.800000E02
4.921828E01, 1.800000E02
4.995174E01, 1.800000E02
5.068744E01, 1.800000E02
5.142514E01, 1.800000E02
5.216462E01, 1.800000E02
5.290565E01, 1.800000E02
5.364799E01, 1.800000E02
5.439141E01, 1.800000E02
5.513566E01, 1.800000E02
5.588049E01, 1.800000E02
5.662566E01, 1.800000E02
5.737090E01, 1.800000E02
5.811596E01, 1.800000E02
5.886059E01, 1.800000E02
5.960450E01, 1.800000E02
6.034744E01, 1.800000E02
6.108913E01, 1.800000E02
6.182930E01, 1.800000E02
6.256767E01, 1.800000E02
6.330397E01, 1.800000E02
6.403791E01, 1.800000E02
6.476920E01, 1.800000E02
6.549757E01, 1.800000E02
6.622272E01, 1.800000E02
6.694436E01, 1.800000E02
6.766221E01, 1.800000E02
6.837596E01, 1.800000E02
6.908533E01, 1.800000E02
6.979002E01, 1.800000E02
7.048974E01, 1.800000E02
7.118418E01, 1.800000E02
7.187305E01, 1.800000E02
7.255606E01, 1.800000E02
7.323291E01, 1.800000E02
7.390329E01, 1.800000E02
7.456692E01, 1.800000E02
7.522349E01, 1.800000E02
7.587271E01, 1.800000E02
7.651428E01, 1.800000E02
7.714792E01, 1.800000E02
7.777332E01, 1.800000E02
7.839020E01, 1.800000E02
7.899827E01, 1.800000E02
7.959724E01, 1.800000E02
8.018682E01, 1.800000E02
8.076673E01, 1.800000E02
8.133669E01, 1.800000E02
8.189642E01, 1.800000E02
8.244565E01, 1.800000E02
8.298410E01, 1.800000E02
8.351150E01, 1.800000E02
8.402760E01, 1.800000E02
8.453212E01, 1.800000E02
8.502481E01, 1.800000E02
8.550542E01, 1.800000E02
8.597369E01, 1.800000E02
8.642938E01, 1.800000E02
8.687225E01, 1.800000E02
8.730205E01, 1.800000E02
8.771857E01, 1.800000E02
8.812157E01, 1.800000E02
8.851084E01, 1.800000E02
8.888614E01, 1.800000E02
8.924729E01, 1.800000E02
8.959406E01, 1.800000E02
8.992626E01, 1.800000E02
9.024370E01, 1.800000E02
9.054619E01, 1.800000E02
9.083355E01, 1.800000E02
9.110560E01, 1.800000E02
9.136218E01, 1.800000E02
9.160312E01, 1.800000E02
9.182827E01, 1.800000E02
9.203748E01, 1.800000E02
9.223061E01, 1.800000E02
9.240752E01, 1.800000E02
9.256808E01, 1.800000E02
9.271218E01, 1.800000E02
9.283970E01, 1.800000E02
9.295053E01, 1.800000E02
9.304458E01, 1.800000E02
9.312175E01, 1.800000E02
9.318195E01, 1.800000E02
9.322512E01, 1.800000E02
9.325118E01, 1.800000E02
9.326006E01, 1.800000E02
9.325172E01, 1.800000E02
9.322610E01, 1.800000E02
9.318316E01, 1.800000E02
9.312288E01, 1.800000E02
9.304522E01, 1.800000E02
9.295016E01, 1.800000E02
9.283771E01, 1.800000E02
9.270785E01, 1.800000E02
9.256058E01, 1.800000E02
9.239592E01, 1.800000E02
9.221389E01, 1.800000E02
9.201451E01, 1.800000E02
9.179781E01, 1.800000E02
9.156384E01, 1.800000E02
9.131263E01, 1.800000E02
9.104425E01, 1.800000E02
9.075875E01, 1.800000E02
9.045620E01, 1.800000E02
9.013667E01, 1.800000E02
8.980025E01, 1.800000E02
8.944701E01, 1.800000E02
8.907705E01, 1.800000E02
8.869047E01, 1.800000E02
8.828737E01, 1.800000E02
8.786787E01, 1.800000E02
8.743207E01, 1.800000E02
8.698011E01, 1.800000E02
8.651209E01, 1.800000E02
8.602817E01, 1.800000E02
8.552847E01, 1.800000E02
8.501314E01, 1.800000E02
8.448233E01, 1.800000E02
8.393618E01, 1.800000E02
8.337485E01, 1.800000E02
8.279850E01, 1.800000E02
8.220730E01, 1.800000E02
8.160142E01, 1.800000E02
8.098102E01, 1.800000E02
8.034629E01, 1.800000E02
7.969740E01, 1.800000E02
7.903454E01, 1.800000E02
7.835789E01, 1.800000E02
7.766764E01, 1.800000E02
7.696398E01, 1.800000E02
7.624711E01, 1.800000E02
7.551722E01, 1.800000E02
7.477451E01, 1.800000E02
7.401919E01, 1.800000E02
7.325145E01, 1.800000E02
7.247150E01, 1.800000E02
7.167954E01, 1.800000E02
7.087579E01, 1.800000E02
7.006045E01, 1.800000E02
6.923373E01, 1.800000E02
6.839584E01, 1.800000E02
6.754700E01, 1.800000E02
6.668740E01, 1.800000E02
6.581728E01, 1.800000E02
6.493683E01, 1.800000E02
6.404627E01, 1.800000E02
6.314581E01, 1.800000E02
6.223566E01, 1.800000E02
6.131604E01, 1.800000E02
6.038716E01, 1.800000E02
5.944922E01, 1.800000E02
5.850244E01, 1.800000E02
5.754702E01, 1.800000E02
5.658317E01, 1.800000E02
5.561110E01, 1.800000E02
5.463101E01, 1.800000E02
5.364311E01, 1.800000E02
5.264760E01, 1.800000E02
5.164468E01, 1.800000E02
5.063454E01, 1.800000E02
4.961739E01, 1.800000E02
4.859343E01, 1.800000E02
4.756283E01, 1.800000E02
4.652580E01, 1.800000E02
4.548253E01, 1.800000E02
4.443320E01, 1.800000E02
4.337800E01, 1.800000E02
4.231710E01, 1.800000E02
4.125070E01, 1.800000E02
4.017897E01, 1.800000E02
3.910208E01, 1.800000E02
3.802022E01, 1.800000E02
3.693354E01, 1.800000E02
3.584223E01, 1.800000E02
3.474644E01, 1.800000E02
3.364634E01, 1.800000E02
3.254210E01, 1.800000E02
3.143386E01, 1.800000E02
3.032180E01, 1.800000E02
2.920606E01, 1.800000E02
2.808680E01, 1.800000E02
2.696417E01, 1.800000E02
2.583831E01, 1.800000E02
2.470937E01, 1.800000E02
2.357750E01, 1.800000E02
2.244283E01, 1.800000E02
2.130551E01, 1.800000E02
2.016567E01, 1.800000E02
1.902345E01, 1.800000E02
1.787898E01, 1.800000E02
1.673240E01, 1.800000E02
1.558382E01, 1.800000E02
1.443339E01, 1.800000E02
1.328123E01, 1.800000E02
1.212746E01, 1.800000E02
1.097220E01, 1.800000E02
9.815590E00, 1.800000E02
8.657737E00, 1.800000E02
7.498764E00, 1.800000E02
6.338791E00, 1.800000E02
5.177936E00, 1.800000E02
4.016315E00, 1.800000E02
2.854045E00, 1.800000E02
1.691242E00, 1.800000E02
5.280209E-01, 1.800000E02
6.355036E-01, 0.000000E00
1.799217E00, 0.000000E00
2.963005E00, 0.000000E00
4.126754E00, 0.000000E00
5.290350E00, 0.000000E00
6.453678E00, 0.000000E00
7.616625E00, 0.000000E00
8.779075E00, 0.000000E00
9.940915E00, 0.000000E00
1.110203E01, 0.000000E00
1.226230E01, 0.000000E00
1.342161E01, 0.000000E00
1.457984E01, 0.000000E00
1.573688E01, 0.000000E00
1.689261E01, 0.000000E00
1.804689E01, 0.000000E00
1.919963E01, 0.000000E00
2.035068E01, 0.000000E00
2.149992E01, 0.000000E00
2.264724E01, 0.000000E00
2.379250E01, 0.000000E00
2.493557E01, 0.000000E00
2.607633E01, 0.000000E00
2.721464E01, 0.000000E00
2.835036E01, 0.000000E00
2.948337E01, 0.000000E00
3.061352E01, 0.000000E00
3.174068E01, 0.000000E00
3.286470E01, 0.000000E00
3.398543E01, 0.000000E00
3.510274E01, 0.000000E00
3.621648E01, 0.000000E00
3.732649E01, 0.000000E00
3.843263E01, 0.000000E00
3.953473E01, 0.000000E00
4.063265E01, 0.000000E00
4.172622E01, 0.000000E00
4.281529E01, 0.000000E00
4.389968E01, 0.000000E00
4.497925E01, 0.000000E00
4.605381E01, 0.000000E00
4.712320E01, 0.000000E00
4.818725E01, 0.000000E00
4.924578E01, 0.000000E00
5.029862E01, 0.000000E00
5.134559E01, 0.000000E00
5.238651E01, 0.000000E00
5.342121E01, 0.000000E00
5.444949E01, 0.000000E00
5.547117E01, 0.000000E00
5.648607E01, 0.000000E00
5.749400E01, 0.000000E00
5.849476E01, 0.000000E00
5.948817E01, 0.000000E00
6.047404E01, 0.000000E00
6.145216E01, 0.000000E00
6.242235E01, 0.000000E00
6.338441E01, 0.000000E00
6.433814E01, 0.000000E00
6.528334E01, 0.000000E00
6.621982E01, 0.000000E00
6.714738E01, 0.000000E00
6.806581E01, 0.000000E00
6.897492E01, 0.000000E00
6.987451E01, 0.000000E00
7.076438E01, 0.000000E00
7.164432E01, 0.000000E00
7.251414E01, 0.000000E00
7.337364E01, 0.000000E00
7.422262E01, 0.000000E00
7.506087E01, 0.000000E00
7.588822E01, 0.000000E00
7.670445E01, 0.000000E00
7.750937E01, 0.000000E00
7.830280E01, 0.000000E00
7.908453E01, 0.000000E00
7.985438E01, 0.000000E00
8.061215E01, 0.000000E00
8.135767E01, 0.000000E00
8.209074E01, 0.000000E00
8.281119E01, 0.000000E00
8.351884E01, 0.000000E00
8.421350E01, 0.000000E00
8.489501E01, 0.000000E00
8.556319E01, 0.000000E00
8.621788E01, 0.000000E00
8.685891E01, 0.000000E00
8.748612E01, 0.000000E00
8.809936E01, 0.000000E00
8.869847E01, 0.000000E00
8.928330E01, 0.000000E00
8.985371E01, 0.000000E00
9.040955E01, 0.000000E00
9.095070E01, 0.000000E00
9.147701E01, 0.000000E00
9.198838E01, 0.000000E00
9.248466E01, 0.000000E00
9.296575E01, 0.000000E00
9.343154E01, 0.000000E00
9.388191E01, 0.000000E00
9.431678E01, 0.000000E00
9.473604E01, 0.000000E00
9.513962E01, 0.000000E00
9.552741E01, 0.000000E00
9.589936E01, 0.000000E00
9.625539E01, 0.000000E00
9.659543E01, 0.000000E00
9.691944E01, 0.000000E00
9.722735E01, 0.000000E00
9.751912E01, 0.000000E00
9.779472E01, 0.000000E00
9.805412E01, 0.000000E00
9.829729E01, 0.000000E00
9.852421E01, 0.000000E00
9.873488E01, 0.000000E00
9.892930E01, 0.000000E00
9.910745E01, 0.000000E00
9.926937E01, 0.000000E00
9.941506E01, 0.000000E00
9.954456E01, 0.000000E00
9.965789E01, 0.000000E00
9.975510E01, 0.000000E00
9.983623E01, 0.000000E00
9.990134E01, 0.000000E00
9.995049E01, 0.000000E00
9.998375E01, 0.000000E00
1.000012E02, 0.000000E00
1.000029E02, 0.000000E00
9.998901E01, 0.000000E00
9.995956E01, 0.000000E00
9.991468E01, 0.000000E00
9.985448E01, 0.000000E00
9.977908E01, 0.000000E00
9.968861E01, 0.000000E00
9.958321E01, 0.000000E00
9.946301E01, 0.000000E00
9.932816E01, 0.000000E00
9.917882E01, 0.000000E00
9.901515E01, 0.000000E00
9.883732E01, 0.000000E00
9.864550E01, 0.000000E00
9.843987E01, 0.000000E00
9.822063E01, 0.000000E00
9.798796E01, 0.000000E00
9.774206E01, 0.000000E00
9.748314E01, 0.000000E00
9.721141E01, 0.000000E00
9.692709E01, 0.000000E00
9.663040E01, 0.000000E00
9.632156E01, 0.000000E00
9.600081E01, 0.000000E00
9.566840E01, 0.000000E00
9.532455E01, 0.000000E00
9.496952E01, 0.000000E00
9.460356E01, 0.000000E00
9.422693E01, 0.000000E00
9.383988E01, 0.000000E00
9.344269E01, 0.000000E00
9.303562E01, 0.000000E00
9.261894E01, 0.000000E00
9.219293E01, 0.000000E00
9.175787E01, 0.000000E00
9.131404E01, 0.000000E00
9.086173E01, 0.000000E00
9.040122E01, 0.000000E00
8.993280E01, 0.000000E00
8.945677E01, 0.000000E00
8.897343E01, 0.000000E00
8.848306E01, 0.000000E00
8.798597E01, 0.000000E00
8.748245E01, 0.000000E00
8.697282E01, 0.000000E00
8.645737E01, 0.000000E00
8.593640E01, 0.000000E00
8.541022E01, 0.000000E00
8.487913E01, 0.000000E00
8.434345E01, 0.000000E00
8.380347E01, 0.000000E00
8.325949E01, 0.000000E00
8.271183E01, 0.000000E00
8.216079E01, 0.000000E00
8.160668E01, 0.000000E00
8.104978E01, 0.000000E00
8.049042E01, 0.000000E00
7.992888E01, 0.000000E00
7.936547E01, 0.000000E00
7.880048E01, 0.000000E00
7.823421E01, 0.000000E00
7.766695E01, 0.000000E00
7.709900E01, 0.000000E00
7.653064E01, 0.000000E00
7.596217E01, 0.000000E00
7.539386E01, 0.000000E00
7.482599E01, 0.000000E00
7.425885E01, 0.000000E00
7.369270E01, 0.000000E00
7.312783E01, 0.000000E00
7.256449E01, 0.000000E00
7.200296E01, 0.000000E00
7.144350E01, 0.000000E00
7.088635E01, 0.000000E00
7.033178E01, 0.000000E00
6.978003E01, 0.000000E00
6.923135E01, 0.000000E00
6.868598E01, 0.000000E00
6.814415E01, 0.000000E00
6.760610E01, 0.000000E00
6.707204E01, 0.000000E00
6.654221E01, 0.000000E00
6.601682E01, 0.000000E00
6.549608E01, 0.000000E00
6.498019E01, 0.000000E00
6.446936E01, 0.000000E00
6.396379E01, 0.000000E00
6.346366E01, 0.000000E00
6.296916E01, 0.000000E00
6.248047E01, 0.000000E00
6.199776E01, 0.000000E00
6.152121E01, 0.000000E00
6.105097E01, 0.000000E00
6.058720E01, 0.000000E00
6.013006E01, 0.000000E00
5.967968E01, 0.000000E00
5.923622E01, 0.000000E00
5.879980E01, 0.000000E00
5.837055E01, 0.000000E00
5.794860E01, 0.000000E00
5.753406E01, 0.000000E00
5.712705E01, 0.000000E00
5.672766E01, 0.000000E00
5.633599E01, 0.000000E00
5.595215E01, 0.000000E00
5.557622E01, 0.000000E00
5.520827E01, 0.000000E00
5.484839E01, 0.000000E00
5.449664E01, 0.000000E00
5.415309E01, 0.000000E00
5.381780E01, 0.000000E00
5.349082E01, 0.000000E00
5.317220E01, 0.000000E00
5.286197E01, 0.000000E00
5.256018E01, 0.000000E00
5.226686E01, 0.000000E00
5.198202E01, 0.000000E00
5.170570E01, 0.000000E00
5.143790E01, 0.000000E00
5.117863E01, 0.000000E00
5.092789E01, 0.000000E00
5.068569E01, 0.000000E00
5.045202E01, 0.000000E00
5.022686E01, 0.000000E00
5.001021E01, 0.000000E00
4.980203E01, 0.000000E00
4.960230E01, 0.000000E00
4.941099E01, 0.000000E00
4.922806E01, 0.000000E00
4.905348E01, 0.000000E00
4.888720E01, 0.000000E00
4.872917E01, 0.000000E00
4.857933E01, 0.000000E00
4.843763E01, 0.000000E00
4.830401E01, 0.000000E00
4.817839E01, 0.000000E00
4.806072E01, 0.000000E00
4.795092E01, 0.000000E00
4.784890E01, 0.000000E00
4.775459E01, 0.000000E00
4.766791E01, 0.000000E00
4.758876E01, 0.000000E00
4.751706E01, 0.000000E00
4.745271E01, 0.000000E00
4.739561E01, 0.000000E00
4.734566E01, 0.000000E00
4.730276E01, 0.000000E00
4.726680E01, 0.000000E00
4.723767E01, 0.000000E00
4.721526E01, 0.000000E00
4.719946E01, 0.000000E00
4.719014E01, 0.000000E00
4.718719E01, 0.000000E00
4.719050E01, 0.000000E00
4.719992E01, 0.000000E00
4.721535E01, 0.000000E00
4.723664E01, 0.000000E00
4.726368E01, 0.000000E00
4.729633E01, 0.000000E00
4.733446E01, 0.000000E00
4.737792E01, 0.000000E00
4.742660E01, 0.000000E00
4.748035E01, 0.000000E00
4.753903E01, 0.000000E00
4.760250E01, 0.000000E00
4.767063E01, 0.000000E00
4.774326E01, 0.000000E00
4.782027E01, 0.000000E00
4.790150E01, 0.000000E00
4.798681E01, 0.000000E00
4.807606E01, 0.000000E00
4.816910E01, 0.000000E00
4.826578E01, 0.000000E00
4.836597E01, 0.000000E00
4.846951E01, 0.000000E00
4.857626E01, 0.000000E00
4.868607E01, 0.000000E00
4.879879E01, 0.000000E00
4.891428E01, 0.000000E00
4.903240E01, 0.000000E00
4.915299E01, 0.000000E00
4.927591E01, 0.000000E00
4.940101E01, 0.000000E00
4.952816E01, 0.000000E00
4.965720E01, 0.000000E00
4.978798E01, 0.000000E00
4.992038E01, 0.000000E00
5.005424E01, 0.000000E00
5.018942E01, 0.000000E00
5.032578E01, 0.000000E00
5.046318E01, 0.000000E00
5.060148E01, 0.000000E00
5.074054E01, 0.000000E00
5.088022E01, 0.000000E00
5.102039E01, 0.000000E00
5.116091E01, 0.000000E00
5.130165E01, 0.000000E00
5.144247E01, 0.000000E00
5.158324E01, 0.000000E00
5.172384E01, 0.000000E00
5.186413E01, 0.000000E00
5.200398E01, 0.000000E00
5.214327E01, 0.000000E00
5.228187E01, 0.000000E00
5.241966E01, 0.000000E00
5.255652E01, 0.000000E00
5.269233E01, 0.000000E00
5.282697E01, 0.000000E00
5.296032E01, 0.000000E00
5.309227E01, 0.000000E00
5.322271E01, 0.000000E00
5.335151E01, 0.000000E00
5.347858E01, 0.000000E00
5.360381E01, 0.000000E00
5.372708E01, 0.000000E00
5.384830E01, 0.000000E00
5.396736E01, 0.000000E00
5.408416E01, 0.000000E00
5.419860E01, 0.000000E00
5.431059E01, 0.000000E00
5.442004E01, 0.000000E00
5.452684E01, 0.000000E00
5.463091E01, 0.000000E00
5.473217E01, 0.000000E00
5.483051E01, 0.000000E00
5.492587E01, 0.000000E00
5.501815E01, 0.000000E00
5.510728E01, 0.000000E00
5.519319E01, 0.000000E00
5.527578E01, 0.000000E00
5.535499E01, 0.000000E00
5.543075E01, 0.000000E00
5.550299E01, 0.000000E00
5.557164E01, 0.000000E00
5.563663E01, 0.000000E00
5.569791E01, 0.000000E00
5.575541E01, 0.000000E00
5.580907E01, 0.000000E00
5.585883E01, 0.000000E00
5.590464E01, 0.000000E00
5.594645E01, 0.000000E00
5.598421E01, 0.000000E00
5.601787E01, 0.000000E00
5.604738E01, 0.000000E00
5.607271E01, 0.000000E00
5.609380E01, 0.000000E00
5.611061E01, 0.000000E00
5.612312E01, 0.000000E00
5.613129E01, 0.000000E00
5.613507E01, 0.000000E00
5.613445E01, 0.000000E00
5.612939E01, 0.000000E00
5.611986E01, 0.000000E00
5.610585E01, 0.000000E00
5.608732E01, 0.000000E00
5.606425E01, 0.000000E00
5.603664E01, 0.000000E00
5.600445E01, 0.000000E00
5.596768E01, 0.000000E00
5.592631E01, 0.000000E00
5.588034E01, 0.000000E00
5.582975E01, 0.000000E00
5.577454E01, 0.000000E00
5.571469E01, 0.000000E00
5.565022E01, 0.000000E00
5.558112E01, 0.000000E00
5.550738E01, 0.000000E00
5.542901E01, 0.000000E00
5.534602E01, 0.000000E00
5.525841E01, 0.000000E00
5.516619E01, 0.000000E00
5.506937E01, 0.000000E00
5.496796E01, 0.000000E00
5.486198E01, 0.000000E00
5.475143E01, 0.000000E00
5.463634E01, 0.000000E00
5.451673E01, 0.000000E00
5.439261E01, 0.000000E00
5.426400E01, 0.000000E00
5.413094E01, 0.000000E00
5.399344E01, 0.000000E00
5.385153E01, 0.000000E00
5.370524E01, 0.000000E00
5.355460E01, 0.000000E00
5.339964E01, 0.000000E00
5.324038E01, 0.000000E00
5.307688E01, 0.000000E00
5.290915E01, 0.000000E00
5.273724E01, 0.000000E00
5.256118E01, 0.000000E00
5.238102E01, 0.000000E00
5.219679E01, 0.000000E00
5.200854E01, 0.000000E00
5.181630E01, 0.000000E00
5.162013E01, 0.000000E00
5.142006E01, 0.000000E00
5.121615E01, 0.000000E00
5.100843E01, 0.000000E00
5.079697E01, 0.000000E00
5.058181E01, 0.000000E00
5.036299E01, 0.000000E00
5.014058E01, 0.000000E00
4.991462E01, 0.000000E00
4.968517E01, 0.000000E00
4.945228E01, 0.000000E00
4.921601E01, 0.000000E00
4.897640E01, 0.000000E00
4.873353E01, 0.000000E00
4.848745E01, 0.000000E00
4.823821E01, 0.000000E00
4.798587E01, 0.000000E00
4.773050E01, 0.000000E00
4.747215E01, 0.000000E00
4.721089E01, 0.000000E00
4.694677E01, 0.000000E00
4.667986E01, 0.000000E00
4.641023E01, 0.000000E00
4.613793E01, 0.000000E00
4.586303E01, 0.000000E00
4.558559E01, 0.000000E00
4.530567E01, 0.000000E00
4.502335E01, 0.000000E00
4.473869E01, 0.000000E00
4.445175E01, 0.000000E00
4.416260E01, 0.000000E00
4.387130E01, 0.000000E00
4.357792E01, 0.000000E00
4.328253E01, 0.000000E00
4.298519E01, 0.000000E00
4.268597E01, 0.000000E00
4.238494E01, 0.000000E00
4.208217E01, 0.000000E00
4.177771E01, 0.000000E00
4.147165E01, 0.000000E00
4.116404E01, 0.000000E00
4.085495E01, 0.000000E00
4.054446E01, 0.000000E00
4.023262E01, 0.000000E00
3.991950E01, 0.000000E00
3.960518E01, 0.000000E00
3.928971E01, 0.000000E00
3.897317E01, 0.000000E00
3.865561E01, 0.000000E00
3.833711E01, 0.000000E00
3.801774E01, 0.000000E00
3.769755E01, 0.000000E00
3.737661E01, 0.000000E00
3.705499E01, 0.000000E00
3.673275E01, 0.000000E00
3.640996E01, 0.000000E00
3.608667E01, 0.000000E00
3.576296E01, 0.000000E00
3.543889E01, 0.000000E00
3.511451E01, 0.000000E00
3.478990E01, 0.000000E00
3.446510E01, 0.000000E00
3.414019E01, 0.000000E00
3.381523E01, 0.000000E00
3.349026E01, 0.000000E00
3.316536E01, 0.000000E00
3.284059E01, 0.000000E00
3.251599E01, 0.000000E00
3.219163E01, 0.000000E00
3.186756E01, 0.000000E00
3.154385E01, 0.000000E00
3.122054E01, 0.000000E00
3.089769E01, 0.000000E00
3.057537E01, 0.000000E00
3.025361E01, 0.000000E00
2.993247E01, 0.000000E00
2.961201E01, 0.000000E00
2.929228E01, 0.000000E00
2.897332E01, 0.000000E00
2.865519E01, 0.000000E00
2.833794E01, 0.000000E00
2.802161E01, 0.000000E00
2.770626E01, 0.000000E00
2.739192E01, 0.000000E00
2.707866E01, 0.000000E00
2.676650E01, 0.000000E00
2.645550E01, 0.000000E00
2.614570E01, 0.000000E00
2.583714E01, 0.000000E00
2.552986E01, 0.000000E00
2.522391E01, 0.000000E00
2.491932E01, 0.000000E00
2.461614E01, 0.000000E00
2.431440E01, 0.000000E00
2.401414E01, 0.000000E00
2.371540E01, 0.000000E00
2.341822E01, 0.000000E00
2.312262E01, 0.000000E00
2.282865E01, 0.000000E00
2.253633E01, 0.000000E00
2.224570E01, 0.000000E00
2.195678E01, 0.000000E00
2.166962E01, 0.000000E00
2.138425E01, 0.000000E00
2.110067E01, 0.000000E00
2.081894E01, 0.000000E00
2.053907E01, 0.000000E00
2.026110E01, 0.000000E00
1.998503E01, 0.000000E00
1.971091E01, 0.000000E00
1.943876E01, 0.000000E00
1.916859E01, 0.000000E00
1.890043E01, 0.000000E00
1.863430E01, 0.000000E00
1.837022E01, 0.000000E00
1.810821E01, 0.000000E00
1.784828E01, 0.000000E00
1.759047E01, 0.000000E00
1.733478E01, 0.000000E00
1.708122E01, 0.000000E00
1.682982E01, 0.000000E00
1.658059E01, 0.000000E00
1.633354E01, 0.000000E00
1.608868E01, 0.000000E00
1.584604E01, 0.000000E00
1.560561E01, 0.000000E00
1.536740E01, 0.000000E00
1.513144E01, 0.000000E00
1.489772E01, 0.000000E00
1.466626E01, 0.000000E00
1.443706E01, 0.000000E00
1.421013E01, 0.000000E00
1.398548E01, 0.000000E00
1.376310E01, 0.000000E00
1.354301E01, 0.000000E00
1.332521E01, 0.000000E00
1.310970E01, 0.000000E00
1.289648E01, 0.000000E00
1.268556E01, 0.000000E00
1.247694E01, 0.000000E00
1.227061E01, 0.000000E00
1.206658E01, 0.000000E00
1.186485E01, 0.000000E00
1.166541E01, 0.000000E00
1.146827E01, 0.000000E00
1.127341E01, 0.000000E00
1.108085E01, 0.000000E00
1.089056E01, 0.000000E00
1.070256E01, 0.000000E00
1.051683E01, 0.000000E00
1.033336E01, 0.000000E00
1.015216E01, 0.000000E00
9.973219E00, 0.000000E00
9.796524E00, 0.000000E00
9.622071E00, 0.000000E00
##END
