# Supplementary material for: Phosphorylation in intrinsically disordered regions regulates the activity of Neurogenin2
Source: BMC Biochem. 2014 Nov 6;15:24. doi: 10.1186/s12858-014-0024-3 (PMC4422318; doi:10.1186/s12858-014-0024-3)
Supplement: Additional file 5: — 3D NMR dataset. Raw data for 3D NMR experiments. [file s12858-014-0024-3-S5.zip › 109/spnam8]

##TITLE= Q5tr
##JCAMP-DX= 5.00 Bruker JCAMP library
##DATA TYPE= Shape Data
##ORIGIN= Bruker BioSpin GmbH
##OWNER= <demo>
##DATE= 2005/09/22
##TIME= 17:52:06
##$SHAPE_PARAMETERS= 
##MINX= 5.475309E-02
##MAXX= 9.911665E01
##MINY= 0.000000E00
##MAXY= 1.800000E02
##$SHAPE_EXMODE= Excitation
##$SHAPE_TOTROT= 9.000000E01
##$SHAPE_TYPE= Excitation
##$SHAPE_USER_DEF= 
##$SHAPE_REPHFAC= 
##$SHAPE_BWFAC= 6.180000E00
##$SHAPE_BWFAC50= 
##$SHAPE_INTEGFAC= 5.450995E-02
##$SHAPE_MODE= 0
##NPOINTS= 1000
##XYPOINTS= (XY..XY)
3.258088E-01, 0.000000E00
3.458815E-01, 0.000000E00
3.670553E-01, 0.000000E00
3.893827E-01, 0.000000E00
4.129183E-01, 0.000000E00
4.377187E-01, 0.000000E00
4.638427E-01, 0.000000E00
4.913513E-01, 0.000000E00
5.203078E-01, 0.000000E00
5.507777E-01, 0.000000E00
5.828291E-01, 0.000000E00
6.165322E-01, 0.000000E00
6.519599E-01, 0.000000E00
6.891876E-01, 0.000000E00
7.282932E-01, 0.000000E00
7.693572E-01, 0.000000E00
8.124627E-01, 0.000000E00
8.576958E-01, 0.000000E00
9.051450E-01, 0.000000E00
9.549018E-01, 0.000000E00
1.007060E00, 0.000000E00
1.061718E00, 0.000000E00
1.118975E00, 0.000000E00
1.178934E00, 0.000000E00
1.241701E00, 0.000000E00
1.307385E00, 0.000000E00
1.376098E00, 0.000000E00
1.447955E00, 0.000000E00
1.523074E00, 0.000000E00
1.601576E00, 0.000000E00
1.683586E00, 0.000000E00
1.769231E00, 0.000000E00
1.858641E00, 0.000000E00
1.951950E00, 0.000000E00
2.049294E00, 0.000000E00
2.150813E00, 0.000000E00
2.256650E00, 0.000000E00
2.366950E00, 0.000000E00
2.481862E00, 0.000000E00
2.601537E00, 0.000000E00
2.726131E00, 0.000000E00
2.855801E00, 0.000000E00
2.990706E00, 0.000000E00
3.131010E00, 0.000000E00
3.276879E00, 0.000000E00
3.428480E00, 0.000000E00
3.585984E00, 0.000000E00
3.749564E00, 0.000000E00
3.919397E00, 0.000000E00
4.095659E00, 0.000000E00
4.278530E00, 0.000000E00
4.468192E00, 0.000000E00
4.664829E00, 0.000000E00
4.868625E00, 0.000000E00
5.079768E00, 0.000000E00
5.298445E00, 0.000000E00
5.524847E00, 0.000000E00
5.759163E00, 0.000000E00
6.001584E00, 0.000000E00
6.252303E00, 0.000000E00
6.511511E00, 0.000000E00
6.779402E00, 0.000000E00
7.056167E00, 0.000000E00
7.342000E00, 0.000000E00
7.637092E00, 0.000000E00
7.941634E00, 0.000000E00
8.255816E00, 0.000000E00
8.579827E00, 0.000000E00
8.913854E00, 0.000000E00
9.258083E00, 0.000000E00
9.612698E00, 0.000000E00
9.977878E00, 0.000000E00
1.035380E01, 0.000000E00
1.074065E01, 0.000000E00
1.113858E01, 0.000000E00
1.154778E01, 0.000000E00
1.196840E01, 0.000000E00
1.240060E01, 0.000000E00
1.284454E01, 0.000000E00
1.330037E01, 0.000000E00
1.376823E01, 0.000000E00
1.424826E01, 0.000000E00
1.474059E01, 0.000000E00
1.524535E01, 0.000000E00
1.576266E01, 0.000000E00
1.629262E01, 0.000000E00
1.683534E01, 0.000000E00
1.739093E01, 0.000000E00
1.795945E01, 0.000000E00
1.854100E01, 0.000000E00
1.913563E01, 0.000000E00
1.974342E01, 0.000000E00
2.036440E01, 0.000000E00
2.099862E01, 0.000000E00
2.164610E01, 0.000000E00
2.230685E01, 0.000000E00
2.298090E01, 0.000000E00
2.366822E01, 0.000000E00
2.436880E01, 0.000000E00
2.508260E01, 0.000000E00
2.580959E01, 0.000000E00
2.654969E01, 0.000000E00
2.730285E01, 0.000000E00
2.806897E01, 0.000000E00
2.884795E01, 0.000000E00
2.963969E01, 0.000000E00
3.044404E01, 0.000000E00
3.126087E01, 0.000000E00
3.209001E01, 0.000000E00
3.293130E01, 0.000000E00
3.378454E01, 0.000000E00
3.464952E01, 0.000000E00
3.552602E01, 0.000000E00
3.641380E01, 0.000000E00
3.731261E01, 0.000000E00
3.822217E01, 0.000000E00
3.914220E01, 0.000000E00
4.007239E01, 0.000000E00
4.101243E01, 0.000000E00
4.196196E01, 0.000000E00
4.292064E01, 0.000000E00
4.388810E01, 0.000000E00
4.486395E01, 0.000000E00
4.584779E01, 0.000000E00
4.683919E01, 0.000000E00
4.783771E01, 0.000000E00
4.884291E01, 0.000000E00
4.985432E01, 0.000000E00
5.087145E01, 0.000000E00
5.189381E01, 0.000000E00
5.292087E01, 0.000000E00
5.395212E01, 0.000000E00
5.498700E01, 0.000000E00
5.602496E01, 0.000000E00
5.706542E01, 0.000000E00
5.810781E01, 0.000000E00
5.915152E01, 0.000000E00
6.019594E01, 0.000000E00
6.124046E01, 0.000000E00
6.228443E01, 0.000000E00
6.332722E01, 0.000000E00
6.436817E01, 0.000000E00
6.540662E01, 0.000000E00
6.644190E01, 0.000000E00
6.747331E01, 0.000000E00
6.850019E01, 0.000000E00
6.952182E01, 0.000000E00
7.053750E01, 0.000000E00
7.154654E01, 0.000000E00
7.254821E01, 0.000000E00
7.354181E01, 0.000000E00
7.452660E01, 0.000000E00
7.550188E01, 0.000000E00
7.646691E01, 0.000000E00
7.742097E01, 0.000000E00
7.836334E01, 0.000000E00
7.929329E01, 0.000000E00
8.021010E01, 0.000000E00
8.111306E01, 0.000000E00
8.200145E01, 0.000000E00
8.287456E01, 0.000000E00
8.373168E01, 0.000000E00
8.457211E01, 0.000000E00
8.539517E01, 0.000000E00
8.620016E01, 0.000000E00
8.698641E01, 0.000000E00
8.775326E01, 0.000000E00
8.850006E01, 0.000000E00
8.922615E01, 0.000000E00
8.993091E01, 0.000000E00
9.061372E01, 0.000000E00
9.127398E01, 0.000000E00
9.191110E01, 0.000000E00
9.252450E01, 0.000000E00
9.311363E01, 0.000000E00
9.367794E01, 0.000000E00
9.421693E01, 0.000000E00
9.473007E01, 0.000000E00
9.521690E01, 0.000000E00
9.567694E01, 0.000000E00
9.610976E01, 0.000000E00
9.651493E01, 0.000000E00
9.689206E01, 0.000000E00
9.724076E01, 0.000000E00
9.756068E01, 0.000000E00
9.785150E01, 0.000000E00
9.811290E01, 0.000000E00
9.834460E01, 0.000000E00
9.854635E01, 0.000000E00
9.871792E01, 0.000000E00
9.885909E01, 0.000000E00
9.896969E01, 0.000000E00
9.904957E01, 0.000000E00
9.909859E01, 0.000000E00
9.911665E01, 0.000000E00
9.910368E01, 0.000000E00
9.905963E01, 0.000000E00
9.898448E01, 0.000000E00
9.887824E01, 0.000000E00
9.874093E01, 0.000000E00
9.857261E01, 0.000000E00
9.837338E01, 0.000000E00
9.814334E01, 0.000000E00
9.788263E01, 0.000000E00
9.759142E01, 0.000000E00
9.726990E01, 0.000000E00
9.691828E01, 0.000000E00
9.653680E01, 0.000000E00
9.612573E01, 0.000000E00
9.568536E01, 0.000000E00
9.521601E01, 0.000000E00
9.471801E01, 0.000000E00
9.419173E01, 0.000000E00
9.363755E01, 0.000000E00
9.305588E01, 0.000000E00
9.244714E01, 0.000000E00
9.181179E01, 0.000000E00
9.115029E01, 0.000000E00
9.046313E01, 0.000000E00
8.975081E01, 0.000000E00
8.901387E01, 0.000000E00
8.825285E01, 0.000000E00
8.746830E01, 0.000000E00
8.666080E01, 0.000000E00
8.583094E01, 0.000000E00
8.497933E01, 0.000000E00
8.410658E01, 0.000000E00
8.321332E01, 0.000000E00
8.230021E01, 0.000000E00
8.136788E01, 0.000000E00
8.041700E01, 0.000000E00
7.944825E01, 0.000000E00
7.846230E01, 0.000000E00
7.745985E01, 0.000000E00
7.644158E01, 0.000000E00
7.540821E01, 0.000000E00
7.436042E01, 0.000000E00
7.329895E01, 0.000000E00
7.222448E01, 0.000000E00
7.113775E01, 0.000000E00
7.003945E01, 0.000000E00
6.893032E01, 0.000000E00
6.781107E01, 0.000000E00
6.668241E01, 0.000000E00
6.554505E01, 0.000000E00
6.439970E01, 0.000000E00
6.324708E01, 0.000000E00
6.208788E01, 0.000000E00
6.092279E01, 0.000000E00
5.975252E01, 0.000000E00
5.857775E01, 0.000000E00
5.739915E01, 0.000000E00
5.621739E01, 0.000000E00
5.503314E01, 0.000000E00
5.384705E01, 0.000000E00
5.265976E01, 0.000000E00
5.147191E01, 0.000000E00
5.028412E01, 0.000000E00
4.909700E01, 0.000000E00
4.791115E01, 0.000000E00
4.672716E01, 0.000000E00
4.554560E01, 0.000000E00
4.436704E01, 0.000000E00
4.319203E01, 0.000000E00
4.202110E01, 0.000000E00
4.085477E01, 0.000000E00
3.969356E01, 0.000000E00
3.853796E01, 0.000000E00
3.738844E01, 0.000000E00
3.624547E01, 0.000000E00
3.510950E01, 0.000000E00
3.398096E01, 0.000000E00
3.286028E01, 0.000000E00
3.174785E01, 0.000000E00
3.064407E01, 0.000000E00
2.954931E01, 0.000000E00
2.846393E01, 0.000000E00
2.738828E01, 0.000000E00
2.632267E01, 0.000000E00
2.526742E01, 0.000000E00
2.422283E01, 0.000000E00
2.318918E01, 0.000000E00
2.216675E01, 0.000000E00
2.115578E01, 0.000000E00
2.015651E01, 0.000000E00
1.916917E01, 0.000000E00
1.819398E01, 0.000000E00
1.723112E01, 0.000000E00
1.628078E01, 0.000000E00
1.534313E01, 0.000000E00
1.441834E01, 0.000000E00
1.350655E01, 0.000000E00
1.260788E01, 0.000000E00
1.172247E01, 0.000000E00
1.085042E01, 0.000000E00
9.991841E00, 0.000000E00
9.146812E00, 0.000000E00
8.315414E00, 0.000000E00
7.497716E00, 0.000000E00
6.693779E00, 0.000000E00
5.903652E00, 0.000000E00
5.127377E00, 0.000000E00
4.364989E00, 0.000000E00
3.616513E00, 0.000000E00
2.881967E00, 0.000000E00
2.161364E00, 0.000000E00
1.454710E00, 0.000000E00
7.620024E-01, 0.000000E00
8.323664E-02, 0.000000E00
5.815988E-01, 1.800000E02
1.232520E00, 1.800000E02
1.869546E00, 1.800000E02
2.492702E00, 1.800000E02
3.102015E00, 1.800000E02
3.697514E00, 1.800000E02
4.279232E00, 1.800000E02
4.847203E00, 1.800000E02
5.401465E00, 1.800000E02
5.942055E00, 1.800000E02
6.469010E00, 1.800000E02
6.982371E00, 1.800000E02
7.482176E00, 1.800000E02
7.968464E00, 1.800000E02
8.441273E00, 1.800000E02
8.900641E00, 1.800000E02
9.346603E00, 1.800000E02
9.779195E00, 1.800000E02
1.019845E01, 1.800000E02
1.060439E01, 1.800000E02
1.099706E01, 1.800000E02
1.137647E01, 1.800000E02
1.174265E01, 1.800000E02
1.209561E01, 1.800000E02
1.243537E01, 1.800000E02
1.276195E01, 1.800000E02
1.307535E01, 1.800000E02
1.337557E01, 1.800000E02
1.366262E01, 1.800000E02
1.393648E01, 1.800000E02
1.419715E01, 1.800000E02
1.444462E01, 1.800000E02
1.467886E01, 1.800000E02
1.489985E01, 1.800000E02
1.510757E01, 1.800000E02
1.530197E01, 1.800000E02
1.548303E01, 1.800000E02
1.565069E01, 1.800000E02
1.580490E01, 1.800000E02
1.594562E01, 1.800000E02
1.607278E01, 1.800000E02
1.618632E01, 1.800000E02
1.628616E01, 1.800000E02
1.637224E01, 1.800000E02
1.644448E01, 1.800000E02
1.650279E01, 1.800000E02
1.654708E01, 1.800000E02
1.657726E01, 1.800000E02
1.659324E01, 1.800000E02
1.659490E01, 1.800000E02
1.658216E01, 1.800000E02
1.655489E01, 1.800000E02
1.651299E01, 1.800000E02
1.645633E01, 1.800000E02
1.638481E01, 1.800000E02
1.629830E01, 1.800000E02
1.619667E01, 1.800000E02
1.607979E01, 1.800000E02
1.594755E01, 1.800000E02
1.579980E01, 1.800000E02
1.563643E01, 1.800000E02
1.545728E01, 1.800000E02
1.526224E01, 1.800000E02
1.505117E01, 1.800000E02
1.482393E01, 1.800000E02
1.458039E01, 1.800000E02
1.432042E01, 1.800000E02
1.404389E01, 1.800000E02
1.375066E01, 1.800000E02
1.344062E01, 1.800000E02
1.311363E01, 1.800000E02
1.276958E01, 1.800000E02
1.240834E01, 1.800000E02
1.202980E01, 1.800000E02
1.163386E01, 1.800000E02
1.122039E01, 1.800000E02
1.078931E01, 1.800000E02
1.034052E01, 1.800000E02
9.873920E00, 1.800000E02
9.389440E00, 1.800000E02
8.887000E00, 1.800000E02
8.366531E00, 1.800000E02
7.827974E00, 1.800000E02
7.271276E00, 1.800000E02
6.696395E00, 1.800000E02
6.103296E00, 1.800000E02
5.491956E00, 1.800000E02
4.862361E00, 1.800000E02
4.214507E00, 1.800000E02
3.548403E00, 1.800000E02
2.864069E00, 1.800000E02
2.161536E00, 1.800000E02
1.440848E00, 1.800000E02
7.020614E-01, 1.800000E02
5.475309E-02, 0.000000E00
8.295122E-01, 0.000000E00
1.622118E00, 0.000000E00
2.432460E00, 0.000000E00
3.260409E00, 0.000000E00
4.105826E00, 0.000000E00
4.968552E00, 0.000000E00
5.848416E00, 0.000000E00
6.745229E00, 0.000000E00
7.658786E00, 0.000000E00
8.588866E00, 0.000000E00
9.535231E00, 0.000000E00
1.049763E01, 0.000000E00
1.147578E01, 0.000000E00
1.246940E01, 0.000000E00
1.347819E01, 0.000000E00
1.450182E01, 0.000000E00
1.553994E01, 0.000000E00
1.659221E01, 0.000000E00
1.765823E01, 0.000000E00
1.873763E01, 0.000000E00
1.982998E01, 0.000000E00
2.093485E01, 0.000000E00
2.205180E01, 0.000000E00
2.318037E01, 0.000000E00
2.432006E01, 0.000000E00
2.547039E01, 0.000000E00
2.663082E01, 0.000000E00
2.780084E01, 0.000000E00
2.897989E01, 0.000000E00
3.016740E01, 0.000000E00
3.136278E01, 0.000000E00
3.256545E01, 0.000000E00
3.377478E01, 0.000000E00
3.499015E01, 0.000000E00
3.621090E01, 0.000000E00
3.743639E01, 0.000000E00
3.866594E01, 0.000000E00
3.989887E01, 0.000000E00
4.113446E01, 0.000000E00
4.237202E01, 0.000000E00
4.361083E01, 0.000000E00
4.485014E01, 0.000000E00
4.608921E01, 0.000000E00
4.732729E01, 0.000000E00
4.856361E01, 0.000000E00
4.979741E01, 0.000000E00
5.102789E01, 0.000000E00
5.225428E01, 0.000000E00
5.347578E01, 0.000000E00
5.469159E01, 0.000000E00
5.590091E01, 0.000000E00
5.710292E01, 0.000000E00
5.829682E01, 0.000000E00
5.948179E01, 0.000000E00
6.065701E01, 0.000000E00
6.182168E01, 0.000000E00
6.297497E01, 0.000000E00
6.411606E01, 0.000000E00
6.524415E01, 0.000000E00
6.635843E01, 0.000000E00
6.745808E01, 0.000000E00
6.854230E01, 0.000000E00
6.961030E01, 0.000000E00
7.066129E01, 0.000000E00
7.169448E01, 0.000000E00
7.270910E01, 0.000000E00
7.370438E01, 0.000000E00
7.467957E01, 0.000000E00
7.563392E01, 0.000000E00
7.656670E01, 0.000000E00
7.747718E01, 0.000000E00
7.836466E01, 0.000000E00
7.922844E01, 0.000000E00
8.006786E01, 0.000000E00
8.088223E01, 0.000000E00
8.167093E01, 0.000000E00
8.243331E01, 0.000000E00
8.316877E01, 0.000000E00
8.387672E01, 0.000000E00
8.455659E01, 0.000000E00
8.520782E01, 0.000000E00
8.582988E01, 0.000000E00
8.642227E01, 0.000000E00
8.698450E01, 0.000000E00
8.751610E01, 0.000000E00
8.801663E01, 0.000000E00
8.848567E01, 0.000000E00
8.892284E01, 0.000000E00
8.932776E01, 0.000000E00
8.970009E01, 0.000000E00
9.003950E01, 0.000000E00
9.034572E01, 0.000000E00
9.061847E01, 0.000000E00
9.085751E01, 0.000000E00
9.106263E01, 0.000000E00
9.123364E01, 0.000000E00
9.137038E01, 0.000000E00
9.147271E01, 0.000000E00
9.154054E01, 0.000000E00
9.157378E01, 0.000000E00
9.157238E01, 0.000000E00
9.153631E01, 0.000000E00
9.146557E01, 0.000000E00
9.136020E01, 0.000000E00
9.122025E01, 0.000000E00
9.104579E01, 0.000000E00
9.083694E01, 0.000000E00
9.059383E01, 0.000000E00
9.031662E01, 0.000000E00
9.000549E01, 0.000000E00
8.966064E01, 0.000000E00
8.928232E01, 0.000000E00
8.887077E01, 0.000000E00
8.842628E01, 0.000000E00
8.794915E01, 0.000000E00
8.743971E01, 0.000000E00
8.689829E01, 0.000000E00
8.632528E01, 0.000000E00
8.572105E01, 0.000000E00
8.508602E01, 0.000000E00
8.442061E01, 0.000000E00
8.372528E01, 0.000000E00
8.300047E01, 0.000000E00
8.224668E01, 0.000000E00
8.146439E01, 0.000000E00
8.065413E01, 0.000000E00
7.981641E01, 0.000000E00
7.895178E01, 0.000000E00
7.806080E01, 0.000000E00
7.714402E01, 0.000000E00
7.620202E01, 0.000000E00
7.523540E01, 0.000000E00
7.424474E01, 0.000000E00
7.323066E01, 0.000000E00
7.219376E01, 0.000000E00
7.113467E01, 0.000000E00
7.005402E01, 0.000000E00
6.895243E01, 0.000000E00
6.783055E01, 0.000000E00
6.668901E01, 0.000000E00
6.552846E01, 0.000000E00
6.434954E01, 0.000000E00
6.315289E01, 0.000000E00
6.193917E01, 0.000000E00
6.070902E01, 0.000000E00
5.946309E01, 0.000000E00
5.820201E01, 0.000000E00
5.692643E01, 0.000000E00
5.563699E01, 0.000000E00
5.433431E01, 0.000000E00
5.301903E01, 0.000000E00
5.169176E01, 0.000000E00
5.035313E01, 0.000000E00
4.900375E01, 0.000000E00
4.764421E01, 0.000000E00
4.627511E01, 0.000000E00
4.489705E01, 0.000000E00
4.351058E01, 0.000000E00
4.211630E01, 0.000000E00
4.071474E01, 0.000000E00
3.930647E01, 0.000000E00
3.789202E01, 0.000000E00
3.647192E01, 0.000000E00
3.504668E01, 0.000000E00
3.361682E01, 0.000000E00
3.218281E01, 0.000000E00
3.074516E01, 0.000000E00
2.930431E01, 0.000000E00
2.786074E01, 0.000000E00
2.641489E01, 0.000000E00
2.496720E01, 0.000000E00
2.351807E01, 0.000000E00
2.206793E01, 0.000000E00
2.061716E01, 0.000000E00
1.916615E01, 0.000000E00
1.771528E01, 0.000000E00
1.626490E01, 0.000000E00
1.481536E01, 0.000000E00
1.336699E01, 0.000000E00
1.192012E01, 0.000000E00
1.047506E01, 0.000000E00
9.032109E00, 0.000000E00
7.591563E00, 0.000000E00
6.153697E00, 0.000000E00
4.718780E00, 0.000000E00
3.287072E00, 0.000000E00
1.858821E00, 0.000000E00
4.342673E-01, 0.000000E00
9.863588E-01, 1.800000E02
2.402835E00, 1.800000E02
3.814948E00, 1.800000E02
5.222492E00, 1.800000E02
6.625267E00, 1.800000E02
8.023082E00, 1.800000E02
9.415752E00, 1.800000E02
1.080310E01, 1.800000E02
1.218495E01, 1.800000E02
1.356113E01, 1.800000E02
1.493148E01, 1.800000E02
1.629583E01, 1.800000E02
1.765404E01, 1.800000E02
1.900595E01, 1.800000E02
2.035141E01, 1.800000E02
2.169027E01, 1.800000E02
2.302239E01, 1.800000E02
2.434761E01, 1.800000E02
2.566580E01, 1.800000E02
2.697681E01, 1.800000E02
2.828050E01, 1.800000E02
2.957672E01, 1.800000E02
3.086532E01, 1.800000E02
3.214617E01, 1.800000E02
3.341911E01, 1.800000E02
3.468399E01, 1.800000E02
3.594067E01, 1.800000E02
3.718897E01, 1.800000E02
3.842876E01, 1.800000E02
3.965986E01, 1.800000E02
4.088212E01, 1.800000E02
4.209535E01, 1.800000E02
4.329940E01, 1.800000E02
4.449408E01, 1.800000E02
4.567921E01, 1.800000E02
4.685461E01, 1.800000E02
4.802009E01, 1.800000E02
4.917545E01, 1.800000E02
5.032049E01, 1.800000E02
5.145500E01, 1.800000E02
5.257879E01, 1.800000E02
5.369163E01, 1.800000E02
5.479330E01, 1.800000E02
5.588358E01, 1.800000E02
5.696224E01, 1.800000E02
5.802905E01, 1.800000E02
5.908376E01, 1.800000E02
6.012614E01, 1.800000E02
6.115594E01, 1.800000E02
6.217290E01, 1.800000E02
6.317678E01, 1.800000E02
6.416730E01, 1.800000E02
6.514422E01, 1.800000E02
6.610726E01, 1.800000E02
6.705617E01, 1.800000E02
6.799065E01, 1.800000E02
6.891046E01, 1.800000E02
6.981530E01, 1.800000E02
7.070492E01, 1.800000E02
7.157902E01, 1.800000E02
7.243733E01, 1.800000E02
7.327958E01, 1.800000E02
7.410549E01, 1.800000E02
7.491478E01, 1.800000E02
7.570718E01, 1.800000E02
7.648242E01, 1.800000E02
7.724023E01, 1.800000E02
7.798033E01, 1.800000E02
7.870246E01, 1.800000E02
7.940637E01, 1.800000E02
8.009180E01, 1.800000E02
8.075848E01, 1.800000E02
8.140619E01, 1.800000E02
8.203468E01, 1.800000E02
8.264370E01, 1.800000E02
8.323305E01, 1.800000E02
8.380248E01, 1.800000E02
8.435180E01, 1.800000E02
8.488080E01, 1.800000E02
8.538928E01, 1.800000E02
8.587706E01, 1.800000E02
8.634396E01, 1.800000E02
8.678982E01, 1.800000E02
8.721447E01, 1.800000E02
8.761778E01, 1.800000E02
8.799960E01, 1.800000E02
8.835983E01, 1.800000E02
8.869836E01, 1.800000E02
8.901507E01, 1.800000E02
8.930990E01, 1.800000E02
8.958277E01, 1.800000E02
8.983363E01, 1.800000E02
9.006244E01, 1.800000E02
9.026916E01, 1.800000E02
9.045378E01, 1.800000E02
9.061631E01, 1.800000E02
9.075675E01, 1.800000E02
9.087515E01, 1.800000E02
9.097154E01, 1.800000E02
9.104600E01, 1.800000E02
9.109858E01, 1.800000E02
9.112939E01, 1.800000E02
9.113854E01, 1.800000E02
9.112614E01, 1.800000E02
9.109234E01, 1.800000E02
9.103729E01, 1.800000E02
9.096116E01, 1.800000E02
9.086414E01, 1.800000E02
9.074641E01, 1.800000E02
9.060821E01, 1.800000E02
9.044975E01, 1.800000E02
9.027129E01, 1.800000E02
9.007308E01, 1.800000E02
8.985540E01, 1.800000E02
8.961853E01, 1.800000E02
8.936277E01, 1.800000E02
8.908844E01, 1.800000E02
8.879587E01, 1.800000E02
8.848539E01, 1.800000E02
8.815736E01, 1.800000E02
8.781214E01, 1.800000E02
8.745011E01, 1.800000E02
8.707166E01, 1.800000E02
8.667718E01, 1.800000E02
8.626707E01, 1.800000E02
8.584177E01, 1.800000E02
8.540169E01, 1.800000E02
8.494726E01, 1.800000E02
8.447894E01, 1.800000E02
8.399718E01, 1.800000E02
8.350242E01, 1.800000E02
8.299514E01, 1.800000E02
8.247580E01, 1.800000E02
8.194488E01, 1.800000E02
8.140287E01, 1.800000E02
8.085024E01, 1.800000E02
8.028748E01, 1.800000E02
7.971509E01, 1.800000E02
7.913356E01, 1.800000E02
7.854338E01, 1.800000E02
7.794505E01, 1.800000E02
7.733907E01, 1.800000E02
7.672594E01, 1.800000E02
7.610615E01, 1.800000E02
7.548020E01, 1.800000E02
7.484858E01, 1.800000E02
7.421178E01, 1.800000E02
7.357030E01, 1.800000E02
7.292462E01, 1.800000E02
7.227522E01, 1.800000E02
7.162258E01, 1.800000E02
7.096717E01, 1.800000E02
7.030946E01, 1.800000E02
6.964991E01, 1.800000E02
6.898897E01, 1.800000E02
6.832710E01, 1.800000E02
6.766473E01, 1.800000E02
6.700230E01, 1.800000E02
6.634023E01, 1.800000E02
6.567894E01, 1.800000E02
6.501883E01, 1.800000E02
6.436031E01, 1.800000E02
6.370376E01, 1.800000E02
6.304956E01, 1.800000E02
6.239808E01, 1.800000E02
6.174968E01, 1.800000E02
6.110471E01, 1.800000E02
6.046349E01, 1.800000E02
5.982636E01, 1.800000E02
5.919363E01, 1.800000E02
5.856559E01, 1.800000E02
5.794255E01, 1.800000E02
5.732477E01, 1.800000E02
5.671252E01, 1.800000E02
5.610606E01, 1.800000E02
5.550563E01, 1.800000E02
5.491145E01, 1.800000E02
5.432374E01, 1.800000E02
5.374271E01, 1.800000E02
5.316854E01, 1.800000E02
5.260142E01, 1.800000E02
5.204151E01, 1.800000E02
5.148896E01, 1.800000E02
5.094392E01, 1.800000E02
5.040652E01, 1.800000E02
4.987687E01, 1.800000E02
4.935508E01, 1.800000E02
4.884124E01, 1.800000E02
4.833543E01, 1.800000E02
4.783772E01, 1.800000E02
4.734818E01, 1.800000E02
4.686684E01, 1.800000E02
4.639374E01, 1.800000E02
4.592892E01, 1.800000E02
4.547238E01, 1.800000E02
4.502412E01, 1.800000E02
4.458415E01, 1.800000E02
4.415244E01, 1.800000E02
4.372897E01, 1.800000E02
4.331371E01, 1.800000E02
4.290661E01, 1.800000E02
4.250762E01, 1.800000E02
4.211667E01, 1.800000E02
4.173370E01, 1.800000E02
4.135863E01, 1.800000E02
4.099137E01, 1.800000E02
4.063183E01, 1.800000E02
4.027992E01, 1.800000E02
3.993552E01, 1.800000E02
3.959853E01, 1.800000E02
3.926882E01, 1.800000E02
3.894627E01, 1.800000E02
3.863075E01, 1.800000E02
3.832213E01, 1.800000E02
3.802026E01, 1.800000E02
3.772501E01, 1.800000E02
3.743622E01, 1.800000E02
3.715375E01, 1.800000E02
3.687743E01, 1.800000E02
3.660712E01, 1.800000E02
3.634264E01, 1.800000E02
3.608384E01, 1.800000E02
3.583055E01, 1.800000E02
3.558259E01, 1.800000E02
3.533981E01, 1.800000E02
3.510204E01, 1.800000E02
3.486908E01, 1.800000E02
3.464079E01, 1.800000E02
3.441698E01, 1.800000E02
3.419748E01, 1.800000E02
3.398211E01, 1.800000E02
3.377071E01, 1.800000E02
3.356309E01, 1.800000E02
3.335909E01, 1.800000E02
3.315854E01, 1.800000E02
3.296126E01, 1.800000E02
3.276709E01, 1.800000E02
3.257586E01, 1.800000E02
3.238740E01, 1.800000E02
3.220155E01, 1.800000E02
3.201815E01, 1.800000E02
3.183704E01, 1.800000E02
3.165806E01, 1.800000E02
3.148106E01, 1.800000E02
3.130589E01, 1.800000E02
3.113240E01, 1.800000E02
3.096044E01, 1.800000E02
3.078987E01, 1.800000E02
3.062055E01, 1.800000E02
3.045235E01, 1.800000E02
3.028513E01, 1.800000E02
3.011877E01, 1.800000E02
2.995314E01, 1.800000E02
2.978811E01, 1.800000E02
2.962358E01, 1.800000E02
2.945942E01, 1.800000E02
2.929553E01, 1.800000E02
2.913180E01, 1.800000E02
2.896812E01, 1.800000E02
2.880441E01, 1.800000E02
2.864056E01, 1.800000E02
2.847649E01, 1.800000E02
2.831211E01, 1.800000E02
2.814734E01, 1.800000E02
2.798210E01, 1.800000E02
2.781632E01, 1.800000E02
2.764992E01, 1.800000E02
2.748284E01, 1.800000E02
2.731502E01, 1.800000E02
2.714641E01, 1.800000E02
2.697694E01, 1.800000E02
2.680657E01, 1.800000E02
2.663525E01, 1.800000E02
2.646294E01, 1.800000E02
2.628960E01, 1.800000E02
2.611520E01, 1.800000E02
2.593970E01, 1.800000E02
2.576309E01, 1.800000E02
2.558532E01, 1.800000E02
2.540639E01, 1.800000E02
2.522628E01, 1.800000E02
2.504497E01, 1.800000E02
2.486246E01, 1.800000E02
2.467873E01, 1.800000E02
2.449378E01, 1.800000E02
2.430762E01, 1.800000E02
2.412024E01, 1.800000E02
2.393164E01, 1.800000E02
2.374185E01, 1.800000E02
2.355086E01, 1.800000E02
2.335870E01, 1.800000E02
2.316537E01, 1.800000E02
2.297089E01, 1.800000E02
2.277530E01, 1.800000E02
2.257859E01, 1.800000E02
2.238082E01, 1.800000E02
2.218199E01, 1.800000E02
2.198215E01, 1.800000E02
2.178131E01, 1.800000E02
2.157953E01, 1.800000E02
2.137682E01, 1.800000E02
2.117322E01, 1.800000E02
2.096878E01, 1.800000E02
2.076354E01, 1.800000E02
2.055753E01, 1.800000E02
2.035080E01, 1.800000E02
2.014338E01, 1.800000E02
1.993534E01, 1.800000E02
1.972670E01, 1.800000E02
1.951752E01, 1.800000E02
1.930785E01, 1.800000E02
1.909774E01, 1.800000E02
1.888722E01, 1.800000E02
1.867636E01, 1.800000E02
1.846520E01, 1.800000E02
1.825380E01, 1.800000E02
1.804221E01, 1.800000E02
1.783047E01, 1.800000E02
1.761865E01, 1.800000E02
1.740678E01, 1.800000E02
1.719493E01, 1.800000E02
1.698315E01, 1.800000E02
1.677150E01, 1.800000E02
1.656001E01, 1.800000E02
1.634875E01, 1.800000E02
1.613776E01, 1.800000E02
1.592711E01, 1.800000E02
1.571684E01, 1.800000E02
1.550700E01, 1.800000E02
1.529765E01, 1.800000E02
1.508884E01, 1.800000E02
1.488060E01, 1.800000E02
1.467301E01, 1.800000E02
1.446610E01, 1.800000E02
1.425992E01, 1.800000E02
1.405453E01, 1.800000E02
1.384996E01, 1.800000E02
1.364627E01, 1.800000E02
1.344350E01, 1.800000E02
1.324170E01, 1.800000E02
1.304090E01, 1.800000E02
1.284116E01, 1.800000E02
1.264252E01, 1.800000E02
1.244501E01, 1.800000E02
1.224869E01, 1.800000E02
1.205358E01, 1.800000E02
1.185973E01, 1.800000E02
1.166717E01, 1.800000E02
1.147594E01, 1.800000E02
1.128608E01, 1.800000E02
1.109763E01, 1.800000E02
1.091060E01, 1.800000E02
1.072505E01, 1.800000E02
1.054099E01, 1.800000E02
1.035846E01, 1.800000E02
1.017749E01, 1.800000E02
9.998111E00, 1.800000E02
9.820341E00, 1.800000E02
9.644210E00, 1.800000E02
9.469743E00, 1.800000E02
9.296963E00, 1.800000E02
9.125893E00, 1.800000E02
8.956554E00, 1.800000E02
8.788966E00, 1.800000E02
8.623148E00, 1.800000E02
8.459118E00, 1.800000E02
8.296893E00, 1.800000E02
8.136489E00, 1.800000E02
7.977920E00, 1.800000E02
7.821200E00, 1.800000E02
7.666341E00, 1.800000E02
7.513355E00, 1.800000E02
7.362252E00, 1.800000E02
7.213041E00, 1.800000E02
7.065730E00, 1.800000E02
6.920327E00, 1.800000E02
6.776838E00, 1.800000E02
6.635268E00, 1.800000E02
6.495621E00, 1.800000E02
6.357900E00, 1.800000E02
6.222109E00, 1.800000E02
6.088247E00, 1.800000E02
5.956316E00, 1.800000E02
5.826315E00, 1.800000E02
5.698243E00, 1.800000E02
5.572098E00, 1.800000E02
5.447876E00, 1.800000E02
5.325574E00, 1.800000E02
5.205187E00, 1.800000E02
5.086709E00, 1.800000E02
4.970135E00, 1.800000E02
4.855457E00, 1.800000E02
4.742668E00, 1.800000E02
4.631760E00, 1.800000E02
4.522722E00, 1.800000E02
4.415547E00, 1.800000E02
4.310222E00, 1.800000E02
4.206738E00, 1.800000E02
4.105082E00, 1.800000E02
4.005243E00, 1.800000E02
3.907207E00, 1.800000E02
3.810962E00, 1.800000E02
3.716493E00, 1.800000E02
3.623787E00, 1.800000E02
3.532829E00, 1.800000E02
3.443603E00, 1.800000E02
3.356094E00, 1.800000E02
3.270285E00, 1.800000E02
##END
